# Supplementary material for: 3-(6-Amino­pyridinium-3-yl)benzoate monohydrate
Source: Acta Crystallogr Sect E Struct Rep Online. 2012 Oct 13;68(Pt 11):o3119. doi: 10.1107/S1600536812041943 (PMC3515224; doi:10.1107/S1600536812041943)
Supplement: Supplementary file 2 [file e-68-o3119-Isup2.hkl]

# 
# h,k,l, Fc-squared, Fo-squared, sigma(Fo-squared) and status flag 
# 
data_I
_shelx_title ' Z in P2(1)/c' 
_shelx_refln_list_code          4 
_shelx_F_calc_maximum      142.83 
_exptl_crystal_F_000       488.00 
_reflns_d_resolution_high  0.8405 
 
loop_ 
 _symmetry_equiv_pos_as_xyz 
 'x, y, z' 
 '-x, y+1/2, -z+1/2' 
 '-x, -y, -z' 
 'x, -y-1/2, z-1/2' 
 
_cell_length_a     7.1956 
_cell_length_b    13.0914 
_cell_length_c    11.9872 
_cell_angle_alpha  90.000 
_cell_angle_beta  101.443 
_cell_angle_gamma  90.000 
 
_shelx_F_squared_multiplier     1.000 
 
loop_ 
 _refln_index_h 
 _refln_index_k 
 _refln_index_l 
 _refln_F_squared_calc 
 _refln_F_squared_meas 
 _refln_F_squared_sigma 
 _refln_observed_status 
   2   0   0     4833.39     4988.94     45.13 o 
   3   0   0      418.98      398.15     11.85 o 
   4   0   0      216.25      209.94      9.43 o 
   5   0   0      291.76      334.51     11.80 o 
   6   0   0       24.43       16.52      8.16 o 
   7   0   0       22.24       26.01      7.12 o 
   8   0   0        2.79        5.74      6.44 o 
   1   1   0     1175.05      970.85      8.66 o 
   2   1   0     1518.97     1365.97     15.84 o 
   3   1   0     4158.59     4309.92     33.02 o 
   4   1   0      105.36      113.44      5.74 o 
   5   1   0        8.04       10.49      3.36 o 
   6   1   0       22.14       22.12      5.95 o 
   7   1   0       18.01        8.07      4.31 o 
   8   1   0        0.47        1.45      6.79 o 
   0   2   0     4188.27     4133.29    169.60 o 
   1   2   0      161.53      147.01      4.91 o 
   2   2   0       20.35       14.51      2.34 o 
   3   2   0        5.74        3.72      1.77 o 
   4   2   0      897.57      917.02     19.68 o 
   5   2   0       52.60       53.25      4.12 o 
   6   2   0       33.48       45.89      6.65 o 
   7   2   0        3.76        6.52      4.01 o 
   8   2   0        0.36        7.17      5.23 o 
   1   3   0    20399.94    21119.75    672.27 o 
   2   3   0      241.12      227.05      8.37 o 
   3   3   0       76.80       76.79      5.56 o 
   4   3   0       27.36       32.06      3.50 o 
   5   3   0       91.29       84.65      6.92 o 
   6   3   0        1.75        7.01      4.17 o 
   7   3   0        1.17        8.00      4.10 o 
   8   3   0        1.06        5.16      4.49 o 
   0   4   0    10382.85    10540.98    357.85 o 
   1   4   0     2035.99     2003.40     48.24 o 
   2   4   0       15.46       15.25      2.26 o 
   3   4   0      283.32      281.13     10.27 o 
   4   4   0      212.05      191.35      8.47 o 
   5   4   0       33.57       49.45      5.88 o 
   6   4   0        0.34        1.88      3.37 o 
   7   4   0        0.00        7.28      6.42 o 
   8   4   0        9.40       21.01      6.65 o 
   1   5   0     5380.52     5676.33    119.08 o 
   2   5   0        7.25        7.14      2.12 o 
   3   5   0       14.77       22.91      5.05 o 
   4   5   0      250.82      228.59     10.85 o 
   5   5   0      213.57      233.70     11.08 o 
   6   5   0        5.16        8.32      4.61 o 
   7   5   0        2.33       10.30      7.03 o 
   0   6   0      911.74      870.60     33.17 o 
   1   6   0        8.00        0.79      3.44 o 
   2   6   0     3597.88     3810.33    101.21 o 
   3   6   0       34.75       34.00      3.69 o 
   4   6   0      209.43      177.91     12.35 o 
   5   6   0        8.01       14.95      4.01 o 
   6   6   0       98.09       92.72      9.46 o 
   7   6   0        7.26        6.82      5.10 o 
   1   7   0      258.30      256.43     11.74 o 
   2   7   0      912.72      940.30     30.35 o 
   3   7   0       80.59       72.65      5.19 o 
   4   7   0      196.53      182.48     11.17 o 
   5   7   0      156.22      149.90     13.98 o 
   6   7   0        1.35        6.76      3.46 o 
   7   7   0       44.87       49.44      9.26 o 
   0   8   0       13.20       12.55      5.27 o 
   1   8   0      440.69      418.36     18.16 o 
   2   8   0      710.76      738.48     19.50 o 
   3   8   0        6.01        3.79      2.94 o 
   4   8   0       23.02       18.26      7.60 o 
   5   8   0        5.97        4.64      4.89 o 
   6   8   0        5.83        5.77      6.47 o 
   7   8   0       35.63       40.74      7.86 o 
   1   9   0        0.05        5.01      2.69 o 
   2   9   0       35.62       40.36      4.57 o 
   3   9   0       71.01       78.93      7.69 o 
   4   9   0        2.89        5.10      3.92 o 
   5   9   0      109.84       99.63     15.61 o 
   6   9   0        4.53        7.88      5.65 o 
   0  10   0        0.27       12.86      5.15 o 
   1  10   0       19.82        9.31      3.31 o 
   2  10   0        2.64        5.68      2.43 o 
   3  10   0      759.19      731.90     23.57 o 
   4  10   0        0.06        6.60      4.66 o 
   5  10   0       10.64       10.92      8.71 o 
   6  10   0        1.58        1.17      5.46 o 
   1  11   0       33.00       32.60      5.19 o 
   2  11   0      108.54      100.78      7.23 o 
   3  11   0       73.64       76.90      9.17 o 
   4  11   0       53.47       58.65      9.34 o 
   5  11   0       28.62       26.63      8.53 o 
   0  12   0       47.16       50.52     13.81 o 
   1  12   0        6.99        8.33      2.73 o 
   2  12   0      102.08       80.67      7.24 o 
   3  12   0       96.96      118.47     12.58 o 
   4  12   0       40.57       38.14     13.51 o 
   5  12   0        0.69       -0.07      8.61 o 
   1  13   0        0.18        7.37      3.49 o 
   2  13   0       83.69      109.48     10.11 o 
   3  13   0       73.74       61.31      8.71 o 
   4  13   0       49.88       44.23      8.87 o 
   0  14   0       12.10        6.29      5.00 o 
   1  14   0       12.00       12.55      5.53 o 
   2  14   0       32.21       38.21      7.76 o 
   3  14   0      168.99      161.89     12.92 o 
   1  15   0        0.59       11.19      6.49 o 
   2  15   0       55.12       53.18      8.08 o 
  -8   1   1        0.12       10.01      4.05 o 
  -7   1   1        0.00        2.88      3.65 o 
  -6   1   1        3.41        9.65      2.68 o 
  -5   1   1        0.57        8.06      3.80 o 
  -4   1   1      821.80      911.53     19.44 o 
  -3   1   1      172.67      166.72      9.54 o 
  -2   1   1      236.62      194.07      7.33 o 
  -1   1   1      153.39      140.21      4.91 o 
   1   1   1      272.18      206.84      6.44 o 
   2   1   1      416.28      407.96      9.94 o 
   3   1   1      279.38      279.63      7.84 o 
   4   1   1      191.77      161.76      8.75 o 
   5   1   1       36.72       44.10      4.76 o 
   6   1   1        0.94        4.84      2.91 o 
   7   1   1        2.74        5.02      4.65 o 
   8   1   1        0.08       12.56      3.87 o 
  -8   2   1        2.72        6.15      4.76 o 
  -7   2   1        2.21        3.47      6.29 o 
  -6   2   1       14.79       12.55      4.75 o 
  -5   2   1      458.11      484.63     15.62 o 
  -4   2   1      361.34      375.32      9.19 o 
  -3   2   1     1650.83     1811.36     39.20 o 
  -2   2   1      879.83      761.70     23.53 o 
  -1   2   1      370.46      374.45      6.61 o 
   0   2   1      152.62      115.61      3.56 o 
   1   2   1    16881.68    17149.97    406.38 o 
   2   2   1       28.54       38.03      2.93 o 
   3   2   1        1.24        5.01      1.99 o 
   4   2   1        5.20        8.57      2.85 o 
   5   2   1      174.22      172.82      9.44 o 
   6   2   1       23.13       23.93      4.16 o 
   7   2   1        1.97        2.19      3.60 o 
   8   2   1        0.69       -1.34      5.99 o 
  -8   3   1        0.69        6.28      6.28 o 
  -7   3   1        6.83        7.62      4.41 o 
  -6   3   1        0.95       11.42      3.16 o 
  -5   3   1       17.44       22.31      5.17 o 
  -4   3   1      743.23      762.25     22.49 o 
  -3   3   1      191.52      174.37      9.81 o 
  -2   3   1     3395.74     3368.22     87.94 o 
  -1   3   1      339.15      416.31     13.81 o 
   0   3   1     2922.80     3281.57     94.29 o 
   1   3   1      432.27      483.04     12.49 o 
   2   3   1      298.03      291.48      6.81 o 
   3   3   1       29.10       30.24      3.09 o 
   4   3   1       10.72       14.48      2.52 o 
   5   3   1       79.87       81.18      5.18 o 
   6   3   1       11.97        6.20      4.61 o 
   7   3   1        0.18        8.95      5.07 o 
   8   3   1       40.66       40.87      5.52 o 
  -8   4   1        1.18       12.70      4.82 o 
  -7   4   1        6.29        6.02      4.41 o 
  -6   4   1       53.25       51.33      5.94 o 
  -5   4   1       28.89       37.13      6.79 o 
  -4   4   1      235.87      223.87      8.54 o 
  -3   4   1      180.13      187.60      9.26 o 
  -2   4   1     1169.19     1189.83     39.08 o 
  -1   4   1     4697.36     5001.37    132.24 o 
   0   4   1      800.68      796.32     19.42 o 
   1   4   1     3889.04     4190.25     80.11 o 
   2   4   1      296.63      228.36      7.11 o 
   3   4   1        0.11        4.09      2.28 o 
   4   4   1       27.08       24.12      2.83 o 
   5   4   1      816.96      867.94     25.08 o 
   6   4   1       93.18       97.51      8.63 o 
   7   4   1        2.55       11.95      4.88 o 
  -8   5   1        0.17       11.34      3.58 o 
  -7   5   1       10.57        9.96      4.81 o 
  -6   5   1       21.80       39.05      6.96 o 
  -5   5   1       60.50       62.90      9.16 o 
  -4   5   1       22.99       21.48      3.95 o 
  -3   5   1      167.12      212.29     12.42 o 
  -2   5   1     1526.08     1693.98     47.25 o 
  -1   5   1       73.57       65.46      3.74 o 
   0   5   1       46.73       27.48      2.86 o 
   1   5   1      231.13      213.06      8.37 o 
   2   5   1      635.70      645.12     17.13 o 
   3   5   1        9.66        8.94      2.71 o 
   4   5   1       16.06        9.84      3.74 o 
   5   5   1       56.85       68.62      7.59 o 
   6   5   1        2.38        5.28      5.13 o 
   7   5   1        8.44       11.07      6.16 o 
  -7   6   1        7.19        5.51      4.48 o 
  -6   6   1        4.24        4.90      2.94 o 
  -5   6   1      150.69      139.18     11.70 o 
  -4   6   1        0.28        3.05      3.61 o 
  -3   6   1        0.17        2.06      3.97 o 
  -2   6   1      353.47      349.49     10.95 o 
  -1   6   1      139.03      115.11      8.37 o 
   0   6   1        6.60        6.84      2.27 o 
   1   6   1       17.32       18.81      2.91 o 
   2   6   1      517.13      508.46     12.01 o 
   3   6   1      182.86      206.78     11.61 o 
   4   6   1        6.97        5.98      5.21 o 
   5   6   1       31.25       26.42      5.06 o 
   6   6   1        3.88        5.84      3.60 o 
   7   6   1        2.17        6.23      3.79 o 
  -7   7   1        3.59        8.73      3.29 o 
  -6   7   1       34.06       28.19      4.58 o 
  -5   7   1       49.72       49.14      7.65 o 
  -4   7   1       38.24       31.93      5.50 o 
  -3   7   1       22.93       14.85      2.02 o 
  -2   7   1      189.55      168.38      6.39 o 
  -1   7   1       11.54       11.07      4.50 o 
   0   7   1      688.09      679.87     29.27 o 
   1   7   1      557.10      612.01     21.97 o 
   2   7   1     2858.59     3255.28     84.72 o 
   3   7   1       10.69        7.53      2.87 o 
   4   7   1      648.52      695.18     26.76 o 
   5   7   1      205.92      225.45     21.75 o 
   6   7   1      111.98      113.36     10.51 o 
   7   7   1        2.88       -0.21      4.30 o 
  -7   8   1        0.07       10.43      8.00 o 
  -6   8   1       17.05       18.87      7.13 o 
  -5   8   1       43.33       32.84      8.32 o 
  -4   8   1        7.62        7.49      2.89 o 
  -3   8   1      156.24      182.83     13.36 o 
  -2   8   1       23.10       26.94      6.90 o 
  -1   8   1      447.89      471.99     15.17 o 
   0   8   1        0.63        2.51      2.48 o 
   1   8   1      124.51      127.78      6.34 o 
   2   8   1      140.82      133.84      7.51 o 
   3   8   1       94.36      100.27      5.95 o 
   4   8   1      224.33      233.66     12.18 o 
   5   8   1       38.42       29.90     10.45 o 
   6   8   1        0.48        5.04      3.07 o 
   7   8   1       16.66       21.19      4.95 o 
  -6   9   1       16.10       30.57      6.78 o 
  -5   9   1        1.23        7.51      5.76 o 
  -4   9   1        5.91        4.76      5.66 o 
  -3   9   1       49.15       29.71      3.98 o 
  -2   9   1      259.45      244.95     14.73 o 
  -1   9   1       59.92       55.16      4.86 o 
   0   9   1      138.62      140.83      7.27 o 
   1   9   1       48.86       48.08      5.31 o 
   2   9   1       63.14       61.62      5.34 o 
   3   9   1        1.49        7.46      3.80 o 
   4   9   1        4.45        8.63      4.28 o 
   5   9   1       18.33       11.73      5.11 o 
   6   9   1       76.83       70.72     12.51 o 
  -6  10   1        1.00        7.38      6.47 o 
  -5  10   1        0.59        6.96      6.02 o 
  -4  10   1       25.87       28.04      6.99 o 
  -3  10   1       13.86       27.14      7.95 o 
  -2  10   1       31.40       29.05      3.84 o 
  -1  10   1        0.68        7.43      2.59 o 
   0  10   1       21.15       18.22      4.50 o 
   1  10   1        3.67        5.40      3.75 o 
   2  10   1       85.51       69.26      5.90 o 
   3  10   1     1130.78     1169.78     34.92 o 
   4  10   1        1.55        8.69      4.28 o 
   5  10   1       19.44       16.52      5.91 o 
   6  10   1        0.37        9.76      5.35 o 
  -6  11   1       41.75       39.97      8.40 o 
  -5  11   1        0.30        4.91      5.02 o 
  -4  11   1        0.20       19.29      8.00 o 
  -3  11   1        1.08        8.03      6.53 o 
  -2  11   1       29.15       30.77      4.64 o 
  -1  11   1       38.96       43.83      4.53 o 
   0  11   1       12.31        8.37      3.46 o 
   1  11   1        2.81        5.20      3.18 o 
   2  11   1      147.14      152.23      9.30 o 
   3  11   1       30.05       32.31      4.90 o 
   4  11   1       76.96       57.87      6.95 o 
   5  11   1       14.77       31.19     12.26 o 
  -5  12   1        0.08        3.50      6.16 o 
  -4  12   1        0.24       25.09      8.48 o 
  -3  12   1        8.38        9.40      7.60 o 
  -2  12   1       21.82       28.13      8.25 o 
  -1  12   1       45.08       44.51      5.02 o 
   0  12   1        8.66        6.91      2.77 o 
   1  12   1        8.11        8.17      3.30 o 
   2  12   1       46.25       53.56      5.95 o 
   3  12   1       63.40       73.14     11.28 o 
   4  12   1      119.69       95.91     12.03 o 
   5  12   1        2.94       13.89      5.63 o 
  -4  13   1        1.46        9.41      5.74 o 
  -3  13   1        7.05        6.41      5.41 o 
  -2  13   1        5.48        8.78      3.17 o 
  -1  13   1       72.01       96.48      9.35 o 
   0  13   1        0.32        1.90      3.47 o 
   1  13   1        0.51        9.87      3.91 o 
   2  13   1       67.75       74.95      8.85 o 
   3  13   1       19.39       11.99     11.60 o 
   4  13   1       92.99      116.71     12.36 o 
  -3  14   1       29.80       20.92      8.06 o 
  -2  14   1       18.39       13.71      9.15 o 
  -1  14   1        7.41        5.84      5.90 o 
   0  14   1        1.84       10.93      4.11 o 
   1  14   1        5.69        2.67      2.81 o 
   2  14   1      107.31       96.02     12.40 o 
   3  14   1       65.60       73.09      9.43 o 
  -2  15   1       35.85       21.75      7.37 o 
  -1  15   1        4.80        1.27      4.88 o 
   0  15   1        1.39        2.15      5.91 o 
   1  15   1        7.29       10.37      5.89 o 
   2  15   1       15.37       18.02      7.01 o 
  -8   0   2       39.58       43.75     12.15 o 
  -7   0   2        0.21        6.82     12.89 o 
  -6   0   2       91.45       86.78     11.53 o 
  -5   0   2        8.47        8.82      3.08 o 
  -4   0   2      591.97      628.47     19.29 o 
  -3   0   2        7.73       11.63      3.21 o 
  -2   0   2      219.62      152.57      9.27 o 
  -1   0   2       89.48       62.89      4.16 o 
   0   0   2     6933.06     7130.64    104.43 o 
   1   0   2       18.09       29.81      3.05 o 
   2   0   2      440.97      420.34     10.61 o 
   3   0   2       26.78       33.47      4.40 o 
   4   0   2       84.10       90.35      7.88 o 
   5   0   2        5.55       12.43      4.24 o 
   6   0   2     1883.98     2172.29     72.27 o 
   7   0   2       12.83       13.57      7.54 o 
   8   0   2       20.49       16.69      7.73 o 
  -8   1   2        1.10       11.94      5.73 o 
  -7   1   2        0.98        3.77      4.28 o 
  -6   1   2       53.66       52.42      6.60 o 
  -5   1   2       96.85       82.40      5.30 o 
  -4   1   2      494.03      503.91     11.08 o 
  -3   1   2     4063.25     4429.99     41.30 o 
  -2   1   2      469.58      395.96      6.37 o 
  -1   1   2      337.10      260.86      5.70 o 
   0   1   2      268.21      227.57      3.62 o 
   1   1   2      538.03      568.04     10.16 o 
   2   1   2       74.59       71.10      4.17 o 
   3   1   2      255.60      252.66      7.40 o 
   4   1   2       31.60       31.71      4.51 o 
   5   1   2      290.48      299.94     13.00 o 
   6   1   2       55.53       55.83      5.86 o 
   7   1   2       32.43       24.18      5.05 o 
   8   1   2        7.05       12.96      7.04 o 
  -8   2   2       12.81        8.62      5.58 o 
  -7   2   2        0.31        2.47      6.70 o 
  -6   2   2       30.79       27.33      6.56 o 
  -5   2   2      156.36      150.77      9.62 o 
  -4   2   2      103.90       97.16      6.39 o 
  -3   2   2      527.51      482.24      8.45 o 
  -2   2   2     2242.06     2339.92     49.20 o 
  -1   2   2     1493.84     1464.04     46.12 o 
   0   2   2     1115.12     1272.62     26.43 o 
   1   2   2       54.24       58.03      2.96 o 
   2   2   2       19.01       21.72      2.52 o 
   3   2   2      186.06      182.31      7.53 o 
   4   2   2       97.56      107.95      7.29 o 
   5   2   2       42.94       38.60      4.44 o 
   6   2   2       94.34       99.55      7.57 o 
   7   2   2        3.66        5.44      4.11 o 
   8   2   2        1.42        7.58      7.75 o 
  -8   3   2        8.89       10.22      3.69 o 
  -7   3   2        9.18        5.80      3.80 o 
  -6   3   2        8.35        7.33      4.05 o 
  -5   3   2        7.24       17.57      4.47 o 
  -4   3   2      479.80      436.11     18.88 o 
  -3   3   2       25.18       27.85      3.26 o 
  -2   3   2      370.60      307.02     11.84 o 
  -1   3   2     2183.19     2306.95     57.81 o 
   0   3   2      328.18      319.52      6.36 o 
   1   3   2    13492.77    14544.96    196.08 o 
   2   3   2       19.90       10.07      2.64 o 
   3   3   2      196.09      214.99      8.25 o 
   4   3   2       13.01       18.69      3.17 o 
   5   3   2      532.68      565.48     20.42 o 
   6   3   2       25.48       17.84      4.59 o 
   7   3   2      283.63      317.76     19.04 o 
  -8   4   2        0.01        8.98      4.14 o 
  -7   4   2        2.94        0.91      3.40 o 
  -6   4   2        0.63        7.16      3.64 o 
  -5   4   2       87.73       85.74      7.02 o 
  -4   4   2      839.58      962.88     16.97 o 
  -3   4   2      642.18      651.28     15.83 o 
  -2   4   2     1979.69     1948.04     53.93 o 
  -1   4   2     1010.14      896.33     19.35 o 
   0   4   2        8.55        5.54      2.67 o 
   1   4   2       89.12       86.43      4.91 o 
   2   4   2       21.97       38.16      3.27 o 
   3   4   2      282.71      261.36      8.49 o 
   4   4   2      150.75      150.90      9.54 o 
   5   4   2      252.61      252.50     11.13 o 
   6   4   2      307.52      374.46     24.32 o 
   7   4   2        0.13        4.73      5.51 o 
  -8   5   2        0.36        5.44      5.98 o 
  -7   5   2       25.12       32.92      5.88 o 
  -6   5   2        9.58       14.50      4.16 o 
  -5   5   2       24.86       17.71      6.20 o 
  -4   5   2       11.15       14.24      3.54 o 
  -3   5   2      106.88      125.55      7.82 o 
  -2   5   2      151.10      178.70     11.58 o 
  -1   5   2      658.33      608.53     16.41 o 
   0   5   2       10.67       13.13      2.18 o 
   1   5   2      955.82     1052.87     28.33 o 
   2   5   2      110.75      134.19      6.89 o 
   3   5   2       12.08       11.43      2.82 o 
   4   5   2        0.28        4.93      3.40 o 
   5   5   2      292.87      302.95     19.88 o 
   6   5   2       15.93       15.13      5.18 o 
   7   5   2       63.91       86.84     10.36 o 
  -7   6   2        4.03        2.62      4.30 o 
  -6   6   2       10.28        6.36      2.62 o 
  -5   6   2        2.08        7.42      2.88 o 
  -4   6   2       42.60       42.14      6.26 o 
  -3   6   2       12.31       19.90      5.20 o 
  -2   6   2       51.17       45.61      4.18 o 
  -1   6   2      282.14      270.15     10.35 o 
   0   6   2      616.74      695.71     18.80 o 
   1   6   2        5.92       10.45      3.35 o 
   2   6   2     1589.22     1759.18     32.25 o 
   3   6   2       15.49       16.17      3.25 o 
   4   6   2      263.69      266.21     17.74 o 
   5   6   2       54.92       50.90      6.43 o 
   6   6   2        0.32        7.95      4.46 o 
   7   6   2       12.53       12.18      4.06 o 
  -7   7   2        0.02       14.28      9.49 o 
  -6   7   2        2.73        2.51      3.13 o 
  -5   7   2        3.89        6.11      2.64 o 
  -4   7   2        0.22        5.21      4.66 o 
  -3   7   2       39.38       43.61      6.62 o 
  -2   7   2      446.06      441.92     33.09 o 
  -1   7   2     1046.10     1023.77     29.67 o 
   0   7   2       39.05       26.24      3.47 o 
   1   7   2      829.22      974.01     23.98 o 
   2   7   2      835.45      825.63     18.59 o 
   3   7   2      176.63      163.76     15.98 o 
   4   7   2      680.62      696.81     39.73 o 
   5   7   2       46.02       36.13      4.92 o 
   6   7   2        1.95        2.81      5.29 o 
   7   7   2        0.91        7.68      4.32 o 
  -7   8   2        0.29       12.07      8.43 o 
  -6   8   2        0.30        3.50      7.62 o 
  -5   8   2        0.85        2.38      5.20 o 
  -4   8   2        0.66       15.99      7.35 o 
  -3   8   2        0.18        8.31      5.04 o 
  -2   8   2        1.24        7.14      2.16 o 
  -1   8   2      312.52      307.84     15.30 o 
   0   8   2      100.96       78.64      6.27 o 
   1   8   2       23.52       18.61      4.26 o 
   2   8   2       58.62       65.12      5.56 o 
   3   8   2        3.49        3.34      2.52 o 
   4   8   2      392.54      388.45     23.03 o 
   5   8   2       16.98       13.73      4.63 o 
   6   8   2       16.96       26.16      5.00 o 
  -6   9   2       11.84       12.95      7.51 o 
  -5   9   2        0.11       13.69      8.27 o 
  -4   9   2        1.81        1.92      5.23 o 
  -3   9   2        3.17       12.21      5.88 o 
  -2   9   2      101.19      110.37      7.87 o 
  -1   9   2      294.05      315.76     12.53 o 
   0   9   2       82.29       70.93      7.69 o 
   1   9   2      386.28      436.00     11.03 o 
   2   9   2        5.80        1.90      3.04 o 
   3   9   2      426.94      474.27     26.77 o 
   4   9   2      162.14      174.85     14.50 o 
   5   9   2        3.24        5.96      3.78 o 
   6   9   2       17.67       16.81      5.60 o 
  -6  10   2        1.29        7.58      7.04 o 
  -5  10   2       18.17       35.60      7.18 o 
  -4  10   2       13.70       25.71      4.51 o 
  -3  10   2        3.66       14.61      7.11 o 
  -2  10   2       30.48       42.76      9.02 o 
  -1  10   2       61.78       66.36      9.63 o 
   0  10   2       20.92       15.92      4.63 o 
   1  10   2       17.69       24.98      4.33 o 
   2  10   2       75.61       75.89      6.90 o 
   3  10   2      723.01      789.02     30.20 o 
   4  10   2        2.66        4.44      5.31 o 
   5  10   2        5.24       10.49      3.94 o 
   6  10   2        0.04        8.64      8.84 o 
  -6  11   2        9.98       18.07      5.97 o 
  -5  11   2        0.20       -0.67      8.58 o 
  -4  11   2        2.85        8.92      6.85 o 
  -3  11   2        0.42        1.98      7.23 o 
  -2  11   2       73.74       73.12      7.51 o 
  -1  11   2       23.20       34.30      6.13 o 
   0  11   2      383.43      442.94     14.74 o 
   1  11   2       35.62       37.44      4.84 o 
   2  11   2      156.17      129.46      7.99 o 
   3  11   2       56.21       63.67      7.15 o 
   4  11   2       53.69       56.13      6.67 o 
   5  11   2       34.24       25.74      5.80 o 
  -5  12   2        8.86       15.05      6.61 o 
  -4  12   2       25.82       18.25      8.29 o 
  -3  12   2        0.02        6.58      6.19 o 
  -2  12   2       28.16       25.36      7.22 o 
  -1  12   2       30.92       28.02      5.77 o 
   0  12   2       50.21       33.50      4.66 o 
   1  12   2        4.49        5.47      2.98 o 
   2  12   2       54.41       35.77      9.82 o 
   3  12   2      180.01      185.54     10.01 o 
   4  12   2      131.46      108.10     13.43 o 
  -4  13   2        3.65        8.56      5.72 o 
  -3  13   2        0.03        5.08      5.58 o 
  -2  13   2        7.55        9.73      3.52 o 
  -1  13   2       36.86       40.48      6.16 o 
   0  13   2        0.84        1.82      4.40 o 
   1  13   2        1.55        5.06      3.64 o 
   2  13   2       68.82       51.78      6.94 o 
   3  13   2       67.96       68.70      9.89 o 
   4  13   2       43.06       34.94      7.92 o 
  -3  14   2        1.07        3.99      5.84 o 
  -2  14   2       14.90       23.74      7.19 o 
  -1  14   2       40.62       41.78     10.35 o 
   0  14   2       21.87       20.76      4.89 o 
   1  14   2        1.95        5.74      3.73 o 
   2  14   2        3.05        4.46      3.42 o 
   3  14   2      110.18       89.94     17.67 o 
  -2  15   2        0.08        5.59      9.83 o 
  -1  15   2        0.61        2.71      3.09 o 
   0  15   2       49.09       44.37      6.63 o 
   1  15   2       25.16       11.83     11.08 o 
  -8   1   3       12.72       17.94      6.63 o 
  -7   1   3       75.24       54.20      7.17 o 
  -6   1   3        2.65       13.26      3.51 o 
  -5   1   3        6.87        4.09      3.29 o 
  -4   1   3        3.18        3.08      2.99 o 
  -3   1   3      110.50      103.12      5.08 o 
  -2   1   3        6.32        5.83      3.39 o 
  -1   1   3      600.58      610.83     23.56 o 
   0   1   3      213.24      215.73      7.86 o 
   1   1   3       28.29       42.53      3.86 o 
   2   1   3      252.12      234.61      6.86 o 
   3   1   3      267.65      268.54      8.99 o 
   4   1   3        0.21        4.41      2.83 o 
   5   1   3        1.73        5.56      3.07 o 
   6   1   3      312.30      330.40     16.49 o 
   7   1   3        4.55        7.87      2.93 o 
  -8   2   3      166.91      142.83     16.09 o 
  -7   2   3       65.70       59.71      7.33 o 
  -6   2   3       12.22        9.32      3.67 o 
  -5   2   3      143.84      132.17      5.76 o 
  -4   2   3       33.67       27.21      3.59 o 
  -3   2   3       15.34       17.92      2.58 o 
  -2   2   3       28.93       19.64      2.66 o 
  -1   2   3        7.89        7.61      1.81 o 
   0   2   3      298.19      287.17      5.70 o 
   1   2   3     1357.11     1475.02     17.19 o 
   2   2   3       20.96       19.48      3.56 o 
   3   2   3       67.80       80.36      4.49 o 
   4   2   3        2.44        5.21      2.95 o 
   5   2   3       26.62       21.74      4.18 o 
   6   2   3       38.36       34.51      4.87 o 
   7   2   3      309.81      311.35     17.67 o 
  -8   3   3        4.05        7.68      3.50 o 
  -7   3   3       30.22       28.69      4.89 o 
  -6   3   3        0.00        3.82      3.56 o 
  -5   3   3       18.80       27.51      5.81 o 
  -4   3   3        8.28       12.54      3.44 o 
  -3   3   3      388.43      404.13     12.77 o 
  -2   3   3      944.60      989.17     25.40 o 
  -1   3   3      102.02      111.72      7.63 o 
   0   3   3      771.43      894.19     14.01 o 
   1   3   3        2.53        3.47      2.12 o 
   2   3   3     2186.64     2424.29     48.53 o 
   3   3   3       27.99       23.45      3.38 o 
   4   3   3      108.53      115.75      7.50 o 
   5   3   3       29.12       28.87      4.14 o 
   6   3   3      227.84      210.93     14.27 o 
   7   3   3        1.13        4.62      3.81 o 
  -8   4   3        3.74        9.55      4.36 o 
  -7   4   3       19.08       27.59      6.22 o 
  -6   4   3        0.05        9.28      5.20 o 
  -5   4   3       93.58       92.73      6.80 o 
  -4   4   3       59.14       55.05      5.98 o 
  -3   4   3        8.94        7.30      2.05 o 
  -2   4   3       69.10       67.50      5.47 o 
  -1   4   3      645.13      717.58     11.72 o 
   0   4   3      620.58      646.76     13.67 o 
   1   4   3      149.17      126.83      5.74 o 
   2   4   3      395.81      429.74     12.20 o 
   3   4   3      516.08      475.69     16.45 o 
   4   4   3        0.02        5.16      2.67 o 
   5   4   3      462.75      476.66     16.91 o 
   6   4   3       14.13       10.04      4.46 o 
   7   4   3        9.45       15.34      4.40 o 
  -8   5   3       30.77       32.04      6.61 o 
  -7   5   3       70.66       66.88     11.18 o 
  -6   5   3       26.65       26.11      5.85 o 
  -5   5   3       13.62        6.63      3.49 o 
  -4   5   3       88.84       89.15      6.01 o 
  -3   5   3      415.98      371.45     17.40 o 
  -2   5   3      406.70      364.30     14.97 o 
  -1   5   3      760.78      728.82     15.44 o 
   0   5   3       43.92       34.91      3.16 o 
   1   5   3      249.91      236.68      6.78 o 
   2   5   3      595.70      685.01     15.22 o 
   3   5   3        3.55        7.40      2.65 o 
   4   5   3       87.53       70.71      5.34 o 
   5   5   3      129.39      121.56      7.44 o 
   6   5   3       10.48       10.01      5.60 o 
   7   5   3        1.28        0.03      5.26 o 
  -7   6   3        7.83       15.86      5.49 o 
  -6   6   3       14.19       12.50      6.98 o 
  -5   6   3        7.58       14.35      5.38 o 
  -4   6   3       10.19        8.97      4.24 o 
  -3   6   3      171.35      160.50     10.91 o 
  -2   6   3       29.20       25.86      4.57 o 
  -1   6   3      693.73      752.67     19.21 o 
   0   6   3       11.25       13.40      2.56 o 
   1   6   3      595.08      679.89     15.38 o 
   2   6   3      101.29       95.53      6.68 o 
   3   6   3       50.90       43.64      4.13 o 
   4   6   3       65.38       59.54      4.87 o 
   5   6   3      105.28      118.57      9.61 o 
   6   6   3        0.16       13.31      6.86 o 
   7   6   3       50.30       43.15      8.85 o 
  -7   7   3       15.50       10.74      5.60 o 
  -6   7   3       91.05       89.31     10.72 o 
  -5   7   3        4.26       -0.20      4.57 o 
  -4   7   3      114.69      115.83      9.78 o 
  -3   7   3       13.90       17.27      5.84 o 
  -2   7   3       27.35       33.62      5.07 o 
  -1   7   3       58.85       60.29      5.77 o 
   0   7   3      218.52      242.81     11.62 o 
   1   7   3      537.72      499.28     10.37 o 
   2   7   3       21.75       23.17      4.42 o 
   3   7   3       17.46       11.76      4.20 o 
   4   7   3      157.31      145.35      7.52 o 
   5   7   3        9.82        9.82      4.79 o 
   6   7   3        1.56        2.46      5.35 o 
  -7   8   3       10.43       17.81      7.66 o 
  -6   8   3        4.73       11.20      4.65 o 
  -5   8   3       11.90        9.79      5.58 o 
  -4   8   3        6.05       12.11      5.45 o 
  -3   8   3       66.16       62.28      5.70 o 
  -2   8   3      335.92      355.83     12.10 o 
  -1   8   3       58.88       37.56      3.20 o 
   0   8   3       49.52       32.62      4.86 o 
   1   8   3      260.95      234.25      8.02 o 
   2   8   3        0.03        3.97      3.74 o 
   3   8   3        1.98       -0.53      2.88 o 
   4   8   3       94.28       96.98      9.25 o 
   5   8   3       52.13       46.77      6.58 o 
   6   8   3        2.90       -0.84      7.54 o 
  -6   9   3       13.76       28.05      6.38 o 
  -5   9   3        8.09       18.34      5.29 o 
  -4   9   3       24.75       30.90      6.94 o 
  -3   9   3        0.05        5.99      2.75 o 
  -2   9   3       48.44       54.83      6.10 o 
  -1   9   3        0.14        5.51      2.58 o 
   0   9   3      544.49      486.06     16.94 o 
   1   9   3       76.45       93.45      6.44 o 
   2   9   3        3.19        1.26      3.10 o 
   3   9   3        5.57        8.98      3.93 o 
   4   9   3      200.57      182.63     14.18 o 
   5   9   3       14.50       15.79      6.25 o 
   6   9   3        1.18       10.61      5.13 o 
  -6  10   3       13.92       11.91      6.07 o 
  -5  10   3       16.45       11.43      9.21 o 
  -4  10   3       20.23       33.47      8.64 o 
  -3  10   3        9.00       16.86      5.69 o 
  -2  10   3       19.79       29.17      7.16 o 
  -1  10   3      114.77      116.81      8.67 o 
   0  10   3       30.13       35.01      4.32 o 
   1  10   3        0.11       10.07      4.47 o 
   2  10   3       41.35       47.45      5.46 o 
   3  10   3       26.97       41.42     10.62 o 
   4  10   3        8.51        6.81      3.82 o 
   5  10   3        0.11        6.08      5.35 o 
  -6  11   3        2.35        8.24      5.87 o 
  -5  11   3        0.84        9.17      6.73 o 
  -4  11   3       12.57       17.15      8.91 o 
  -3  11   3        0.19        6.89      5.94 o 
  -2  11   3       20.43       12.98      4.22 o 
  -1  11   3      132.37      152.05     10.27 o 
   0  11   3      165.34      193.20     10.28 o 
   1  11   3        1.10        2.36      2.90 o 
   2  11   3        1.43        2.31      3.49 o 
   3  11   3       60.70       57.00      6.01 o 
   4  11   3       38.47       26.17      9.83 o 
   5  11   3        0.04       15.64      9.76 o 
  -5  12   3       48.30       50.24     15.82 o 
  -4  12   3        8.62       13.78      7.63 o 
  -3  12   3        0.90        9.61      6.24 o 
  -2  12   3       40.39       44.55      6.86 o 
  -1  12   3        0.70        5.73      5.22 o 
   0  12   3        0.26        4.79      4.82 o 
   1  12   3        0.76       10.92      3.06 o 
   2  12   3        1.53        3.11      3.38 o 
   3  12   3        0.63       -1.35      3.01 o 
   4  12   3       31.57       19.53      5.36 o 
  -4  13   3        1.68       14.08      7.66 o 
  -3  13   3        2.41        8.82      6.08 o 
  -2  13   3       13.29        4.63      2.69 o 
  -1  13   3       32.36       33.00      5.29 o 
   0  13   3       30.43       39.81      6.58 o 
   1  13   3       20.14       30.46     10.41 o 
   2  13   3        5.84       15.55      4.51 o 
   3  13   3       71.77       58.62      7.29 o 
  -3  14   3        5.94       22.03      7.21 o 
  -2  14   3        1.38       11.08      8.93 o 
  -1  14   3       29.68       23.62      9.24 o 
   0  14   3       24.07       18.93      5.19 o 
   1  14   3        9.76       14.09      5.40 o 
   2  14   3       11.24        8.32      4.86 o 
  -1  15   3        0.05       18.15      4.76 o 
   0  15   3        1.39        7.39      5.79 o 
   1  15   3       13.81       15.53      5.17 o 
  -8   0   4       20.91       23.73      9.75 o 
  -7   0   4      108.72      126.41     17.25 o 
  -6   0   4       65.26       64.19     10.85 o 
  -5   0   4        1.44        5.75      4.06 o 
  -4   0   4       76.21       82.69      9.42 o 
  -3   0   4      120.26       99.87     11.16 o 
  -2   0   4      307.08      271.94      8.97 o 
  -1   0   4     1088.79     1054.08     38.17 o 
   0   0   4        5.51        6.33      2.15 o 
   1   0   4       47.61       55.50      4.58 o 
   2   0   4     3381.52     3830.69    114.79 o 
   3   0   4       53.17       62.74     10.80 o 
   4   0   4        2.00       10.68      3.48 o 
   5   0   4       25.30       37.59      5.96 o 
   6   0   4      215.92      230.20     22.18 o 
   7   0   4       32.43       37.54     20.70 o 
  -8   1   4       15.26       21.32      6.86 o 
  -7   1   4       28.55       12.64      4.46 o 
  -6   1   4       17.47       11.60      4.36 o 
  -5   1   4       77.26       65.72      5.88 o 
  -4   1   4       62.93       61.58      5.40 o 
  -3   1   4       24.01       22.22      2.99 o 
  -2   1   4       20.64        9.83      3.64 o 
  -1   1   4        0.44        6.22      4.17 o 
   0   1   4       92.79       89.72      4.51 o 
   1   1   4      279.06      304.71      7.38 o 
   2   1   4      301.10      312.70      8.71 o 
   3   1   4     1478.57     1799.80     22.30 o 
   4   1   4      240.16      251.04     10.06 o 
   5   1   4       19.09       18.60      3.65 o 
   6   1   4       68.52       59.03      6.22 o 
   7   1   4       68.04       59.18      7.76 o 
  -8   2   4       10.83       14.02      6.97 o 
  -7   2   4       36.22       36.70      6.56 o 
  -6   2   4        0.39        3.06      3.84 o 
  -5   2   4        3.47        6.06      2.21 o 
  -4   2   4       28.22       25.27      4.09 o 
  -3   2   4      187.01      221.40      6.94 o 
  -2   2   4      551.64      582.71     13.03 o 
  -1   2   4       96.54      110.87      8.28 o 
   0   2   4      387.51      376.99      9.36 o 
   1   2   4      153.98      145.94      7.35 o 
   2   2   4      253.21      265.98     10.19 o 
   3   2   4      178.34      192.67      7.79 o 
   4   2   4      250.11      250.26      8.58 o 
   5   2   4       32.93       46.92      8.47 o 
   6   2   4       38.77       27.57      4.45 o 
   7   2   4        2.24        0.80      4.24 o 
  -8   3   4        1.64        8.64      4.20 o 
  -7   3   4        3.32        9.36      4.82 o 
  -6   3   4       36.82       35.34      8.01 o 
  -5   3   4        2.46        0.02      3.14 o 
  -4   3   4       84.34       88.24      6.34 o 
  -3   3   4       10.58       16.07      3.55 o 
  -2   3   4       87.97       75.42      5.39 o 
  -1   3   4      533.44      535.52     18.84 o 
   0   3   4      262.52      271.70      6.24 o 
   1   3   4        9.73        6.94      4.43 o 
   2   3   4      160.52      181.27      9.03 o 
   3   3   4       86.28       82.39      6.69 o 
   4   3   4        2.08        8.55      1.96 o 
   5   3   4       37.49       39.20      5.61 o 
   6   3   4       32.89       30.66      3.87 o 
   7   3   4      106.20      129.01     11.63 o 
  -8   4   4       33.51       26.43     11.57 o 
  -7   4   4       25.30       23.88      5.51 o 
  -6   4   4        0.01       10.17      4.80 o 
  -5   4   4       11.15        5.45      2.42 o 
  -4   4   4        1.08        3.11      3.17 o 
  -3   4   4       30.25       48.69      4.32 o 
  -2   4   4        0.34       -0.08      2.64 o 
  -1   4   4      214.15      205.74     11.33 o 
   0   4   4        0.48        1.76      2.14 o 
   1   4   4       92.12      104.05      6.18 o 
   2   4   4     1306.51     1557.55     48.04 o 
   3   4   4      421.22      418.58     19.20 o 
   4   4   4      103.65      119.82      7.53 o 
   5   4   4      175.00      169.80     11.98 o 
   6   4   4        0.21        4.83      5.95 o 
   7   4   4        1.49        3.23      5.29 o 
  -8   5   4       11.19        6.52      4.23 o 
  -7   5   4        0.14        0.65      5.65 o 
  -6   5   4       97.88       90.45      8.07 o 
  -5   5   4        3.38        1.22      2.53 o 
  -4   5   4        9.26        6.49      2.46 o 
  -3   5   4      184.80      191.12      7.72 o 
  -2   5   4        7.61       16.70      4.08 o 
  -1   5   4       11.19        6.96      2.84 o 
   0   5   4      114.82      115.05      4.85 o 
   1   5   4      293.04      300.37     10.51 o 
   2   5   4      173.98      153.61      6.59 o 
   3   5   4      203.06      187.62      7.01 o 
   4   5   4       21.28       19.96      4.26 o 
   5   5   4      140.36      130.49      8.29 o 
   6   5   4        5.68        9.71      3.92 o 
   7   5   4        5.46        6.46      7.03 o 
  -7   6   4       36.12       18.31      7.75 o 
  -6   6   4        1.21       -4.98      5.05 o 
  -5   6   4        0.66       -8.08      5.38 o 
  -4   6   4       32.35       37.74      6.57 o 
  -3   6   4       82.77       75.25      7.31 o 
  -2   6   4       87.87       93.33      6.22 o 
  -1   6   4        8.15        8.17      2.85 o 
   0   6   4      179.46      178.63      9.06 o 
   1   6   4       38.44       29.03      4.87 o 
   2   6   4       49.65       37.02      4.21 o 
   3   6   4        7.23        9.42      3.26 o 
   4   6   4      117.13      100.15      6.68 o 
   5   6   4       25.26       18.08      3.98 o 
   6   6   4        8.54       15.63      3.60 o 
  -7   7   4        1.94       15.38      6.30 o 
  -6   7   4        1.03        5.45      4.81 o 
  -5   7   4        9.85       10.43      5.96 o 
  -4   7   4        9.89        9.05      5.81 o 
  -3   7   4       10.49        7.49      3.45 o 
  -2   7   4        2.77       10.27      2.96 o 
  -1   7   4       19.51       11.11      4.54 o 
   0   7   4       20.84       29.35      4.38 o 
   1   7   4       60.41       63.75      4.97 o 
   2   7   4       21.65       20.90      4.60 o 
   3   7   4        1.88        8.76      3.07 o 
   4   7   4      238.56      226.21     10.72 o 
   5   7   4       47.82       48.71      8.34 o 
   6   7   4        7.94       15.91      6.95 o 
  -7   8   4       15.58       18.00      4.99 o 
  -6   8   4       12.02        9.96      5.75 o 
  -5   8   4      156.36      149.75     13.53 o 
  -4   8   4       20.67       24.22      8.49 o 
  -3   8   4       87.55       85.58     14.67 o 
  -2   8   4        6.30        4.75      6.67 o 
  -1   8   4       22.98       19.54      4.80 o 
   0   8   4       54.00       67.01      4.80 o 
   1   8   4       67.65       86.63     10.73 o 
   2   8   4       20.27       22.06      4.12 o 
   3   8   4        6.37       11.09      3.16 o 
   4   8   4        5.91        4.75      2.82 o 
   5   8   4       10.28        9.85      5.12 o 
   6   8   4        1.97       12.21      6.23 o 
  -6   9   4       30.89       23.55     10.59 o 
  -5   9   4       42.85       44.62      7.70 o 
  -4   9   4        0.29        2.34      5.73 o 
  -3   9   4       88.06       76.68      6.75 o 
  -2   9   4        1.96       12.90      4.55 o 
  -1   9   4        4.37        9.75      4.99 o 
   0   9   4      128.52      147.91      9.22 o 
   1   9   4        0.53        1.88      2.99 o 
   2   9   4        0.14        5.84      3.04 o 
   3   9   4       26.94       25.21      7.01 o 
   4   9   4       55.27       51.07      7.00 o 
   5   9   4        1.72        5.72      5.16 o 
  -6  10   4       10.83        6.88      5.40 o 
  -5  10   4        2.38        8.48      5.57 o 
  -4  10   4       61.46       62.68      8.78 o 
  -3  10   4        1.04       10.19      6.49 o 
  -2  10   4        3.48        4.91      4.57 o 
  -1  10   4      112.59      123.91      9.61 o 
   0  10   4       22.89       12.21      5.45 o 
   1  10   4        3.39        8.65      3.67 o 
   2  10   4       30.83       16.92      5.12 o 
   3  10   4       71.38       63.50      6.59 o 
   4  10   4        0.33       12.43      5.81 o 
   5  10   4       44.98       43.83      9.16 o 
  -5  11   4        0.20       15.17      5.12 o 
  -4  11   4       34.61       25.10     14.31 o 
  -3  11   4       15.02       21.30      8.07 o 
  -2  11   4        0.04        3.05      5.96 o 
  -1  11   4       88.50       67.78      7.26 o 
   0  11   4       72.32       59.63      8.32 o 
   1  11   4       66.22       49.04      5.47 o 
   2  11   4        6.50       11.47      3.39 o 
   3  11   4       16.58       18.99      4.12 o 
   4  11   4        5.06       21.13      7.64 o 
  -5  12   4       23.99       33.44      9.82 o 
  -4  12   4       16.19       13.73      7.47 o 
  -3  12   4        5.65       10.46      7.77 o 
  -2  12   4        0.01        7.71      5.63 o 
  -1  12   4        7.58       13.73      4.57 o 
   0  12   4        8.53        9.79      4.23 o 
   1  12   4        2.14       -1.05      3.15 o 
   2  12   4       35.16       26.40      4.76 o 
   3  12   4        6.21       12.12      3.89 o 
   4  12   4        0.47       14.12      6.41 o 
  -4  13   4        9.59       14.09      6.17 o 
  -3  13   4       10.84        7.76      8.09 o 
  -2  13   4        4.52        6.00      3.59 o 
  -1  13   4       17.91       27.77      5.68 o 
   0  13   4       20.42       28.00      5.59 o 
   1  13   4        6.35        9.86      4.64 o 
   2  13   4        0.01        4.90      4.42 o 
   3  13   4        0.00        6.68      6.22 o 
  -3  14   4        1.42        6.99      7.12 o 
  -2  14   4        6.50        8.09      5.94 o 
  -1  14   4       34.89       21.80      6.61 o 
   0  14   4        4.58        8.26      4.49 o 
   1  14   4        7.12        4.17      4.06 o 
   2  14   4       11.04       11.18      6.56 o 
  -8   1   5        3.22       -2.25      5.25 o 
  -7   1   5        8.61        6.91      3.72 o 
  -6   1   5        2.65        7.39      3.27 o 
  -5   1   5       23.86       22.91      5.37 o 
  -4   1   5       10.03        4.33      2.73 o 
  -3   1   5      681.05      700.62     13.27 o 
  -2   1   5      333.38      379.25     10.37 o 
  -1   1   5     1780.24     1822.50     36.07 o 
   0   1   5      301.20      325.65      8.06 o 
   1   1   5        1.70        1.69      2.69 o 
   2   1   5       50.18       41.27      4.66 o 
   3   1   5        8.57        8.02      2.59 o 
   4   1   5       13.33        7.46      5.76 o 
   5   1   5        0.05        2.38      2.55 o 
   6   1   5       17.47       19.89      4.28 o 
   7   1   5        0.38       -2.49      4.19 o 
  -8   2   5       32.02       37.33      7.27 o 
  -7   2   5        0.32       11.65      4.65 o 
  -6   2   5       53.78       54.89      6.61 o 
  -5   2   5        0.09        9.24      2.87 o 
  -4   2   5      278.05      247.85      8.98 o 
  -3   2   5      188.35      189.54      7.09 o 
  -2   2   5      468.49      534.89     12.75 o 
  -1   2   5      308.28      309.28     16.22 o 
   0   2   5      313.19      322.20     10.39 o 
   1   2   5       41.55       22.62      3.11 o 
   2   2   5       83.94       99.81      7.53 o 
   3   2   5      211.59      218.84      8.08 o 
   4   2   5        0.55        4.97      2.78 o 
   5   2   5        0.77        7.36      4.24 o 
   6   2   5        0.00        7.77      3.93 o 
   7   2   5        3.13       12.87      4.90 o 
  -8   3   5        0.10        9.37      6.00 o 
  -7   3   5      112.18       96.30      8.97 o 
  -6   3   5       62.08       67.65      6.99 o 
  -5   3   5        0.71        3.52      5.53 o 
  -4   3   5        5.07        4.73      3.25 o 
  -3   3   5      168.81      145.92      7.27 o 
  -2   3   5      468.49      535.51     14.30 o 
  -1   3   5      331.23      292.08      8.89 o 
   0   3   5        1.70        5.43      2.81 o 
   1   3   5        3.69        7.85      3.39 o 
   2   3   5        0.04        6.80      3.61 o 
   3   3   5        3.19        7.97      3.72 o 
   4   3   5      136.34      149.09      9.05 o 
   5   3   5        6.56        5.08      4.16 o 
   6   3   5        3.88       14.27      4.27 o 
   7   3   5        0.78       10.10      4.78 o 
  -8   4   5        2.09        8.10      6.25 o 
  -7   4   5       16.46       17.01      5.56 o 
  -6   4   5      125.41      107.90     11.55 o 
  -5   4   5       13.51        9.77      4.05 o 
  -4   4   5       81.37       60.55      3.96 o 
  -3   4   5       20.44       23.02      5.97 o 
  -2   4   5        8.68        8.19      2.16 o 
  -1   4   5      217.96      216.35     11.48 o 
   0   4   5       85.08       74.52      5.75 o 
   1   4   5      365.60      373.23     11.36 o 
   2   4   5       77.49       83.36      8.34 o 
   3   4   5        0.65        7.16      4.61 o 
   4   4   5       32.28       20.75      4.21 o 
   5   4   5        9.36       12.73      4.52 o 
   6   4   5        0.26        8.60      4.28 o 
  -7   5   5      204.75      184.26     16.02 o 
  -6   5   5       96.29      101.16     12.71 o 
  -5   5   5       46.13       60.93      8.77 o 
  -4   5   5      171.47      172.86     12.24 o 
  -3   5   5       27.45       20.19      3.84 o 
  -2   5   5       12.20        7.05      3.43 o 
  -1   5   5       27.50       33.80      3.84 o 
   0   5   5      106.57      121.91      7.90 o 
   1   5   5       19.86       18.20      4.18 o 
   2   5   5        5.97       12.35      3.60 o 
   3   5   5        6.77       13.03      3.92 o 
   4   5   5        7.70       13.21      3.77 o 
   5   5   5        6.59       -1.26      3.66 o 
   6   5   5        0.03       14.03      5.54 o 
  -7   6   5        2.34        6.51      5.16 o 
  -6   6   5        5.52       17.85      5.05 o 
  -5   6   5       10.47       18.79      5.33 o 
  -4   6   5       98.83      124.05     10.73 o 
  -3   6   5      339.75      351.20     13.84 o 
  -2   6   5      439.02      441.40     12.15 o 
  -1   6   5       20.43       12.90      3.87 o 
   0   6   5       65.29       67.16      6.05 o 
   1   6   5       98.75       85.20      5.75 o 
   2   6   5        9.96       16.06      2.98 o 
   3   6   5        3.58       10.58      4.16 o 
   4   6   5        2.47        0.75      5.52 o 
   5   6   5       34.81       21.08      4.77 o 
   6   6   5        0.22        4.51      4.85 o 
  -7   7   5       15.39       22.46      6.16 o 
  -6   7   5        0.01        5.56      5.07 o 
  -5   7   5        0.20        4.46      4.59 o 
  -4   7   5       18.70       24.22      5.03 o 
  -3   7   5       86.83       95.98      6.42 o 
  -2   7   5       35.31       38.25      5.21 o 
  -1   7   5       53.07       66.80      5.89 o 
   0   7   5       46.19       63.57      4.89 o 
   1   7   5      252.40      288.70      7.92 o 
   2   7   5        0.87        0.59      2.87 o 
   3   7   5       11.90       17.78      4.49 o 
   4   7   5       33.19       24.84      6.06 o 
   5   7   5        2.03        8.71      5.04 o 
   6   7   5        9.53       13.69      5.99 o 
  -7   8   5      107.35      106.70     11.60 o 
  -6   8   5      211.94      222.82     18.01 o 
  -5   8   5        7.77       16.63      4.67 o 
  -4   8   5        0.04        8.84      5.65 o 
  -3   8   5        3.70        6.03      5.40 o 
  -2   8   5       53.47       65.49      6.69 o 
  -1   8   5        4.15        9.68      4.21 o 
   0   8   5        6.17        4.34      3.22 o 
   1   8   5       22.26       25.59      4.86 o 
   2   8   5        0.51        1.68      2.38 o 
   3   8   5        8.12        4.62      3.84 o 
   4   8   5        0.88        5.93      4.71 o 
   5   8   5        0.01        3.26      3.52 o 
  -6   9   5        1.95        1.36      4.60 o 
  -5   9   5        0.00        2.70      5.58 o 
  -4   9   5      264.40      274.87     19.60 o 
  -3   9   5       18.35       15.47      4.46 o 
  -2   9   5        3.15       15.34      5.26 o 
  -1   9   5        2.08        7.11      4.11 o 
   0   9   5       29.10       18.07      4.04 o 
   1   9   5       41.93       31.10      4.77 o 
   2   9   5        0.79        7.99      3.31 o 
   3   9   5       10.68       12.50      4.56 o 
   4   9   5        2.64        9.28      5.28 o 
   5   9   5        0.09       13.79      4.81 o 
  -6  10   5        0.01       16.96      7.95 o 
  -5  10   5        7.25        7.11      6.12 o 
  -4  10   5       25.30       52.21     13.60 o 
  -3  10   5       57.72       42.06      8.97 o 
  -2  10   5        0.05        7.39      4.07 o 
  -1  10   5        0.01        9.91      4.66 o 
   0  10   5        0.85        8.35      2.67 o 
   1  10   5       21.14       27.89      4.87 o 
   2  10   5        1.42        7.62      3.01 o 
   3  10   5        7.19       18.40      6.42 o 
   4  10   5        0.58       11.63     11.31 o 
   5  10   5       27.38       33.42      7.60 o 
  -5  11   5       43.47       30.20      8.21 o 
  -4  11   5       26.84       31.31      7.92 o 
  -3  11   5        0.01       11.14      5.89 o 
  -2  11   5        0.01       14.47      5.42 o 
  -1  11   5        2.89       18.16      6.14 o 
   0  11   5       13.35       12.63      4.92 o 
   1  11   5        2.08       10.11      3.98 o 
   2  11   5        7.54        7.00      6.62 o 
   3  11   5        0.01        7.05      4.44 o 
   4  11   5        0.52        2.66      5.28 o 
  -5  12   5       54.61       56.43      8.58 o 
  -4  12   5        6.74       12.16      7.89 o 
  -3  12   5        1.69       13.18      6.24 o 
  -2  12   5        0.30       12.94      5.53 o 
  -1  12   5        0.08        5.63      5.83 o 
   0  12   5       10.93        5.40      6.93 o 
   1  12   5        2.44        0.35      3.98 o 
   2  12   5        4.24        1.80      3.76 o 
   3  12   5        1.69       -0.01      4.52 o 
  -4  13   5       11.10       11.88     11.78 o 
  -3  13   5        2.18        3.61      5.99 o 
  -2  13   5        1.10       11.92      4.41 o 
  -1  13   5        4.61       11.21      6.63 o 
   0  13   5       10.15       16.61      4.95 o 
   1  13   5       22.18       15.83      6.41 o 
   2  13   5        0.01        5.91      4.04 o 
  -2  14   5        3.17       13.44      6.67 o 
  -1  14   5        1.49        6.13      4.92 o 
   0  14   5        5.66        1.92      4.16 o 
   1  14   5        0.05        4.13      5.50 o 
  -8   0   6        0.00       -0.72      6.62 o 
  -7   0   6        2.36        0.43      8.16 o 
  -6   0   6       17.02       29.70      9.35 o 
  -5   0   6       13.34        7.89      6.68 o 
  -4   0   6      109.70      107.21      7.58 o 
  -3   0   6     1167.55     1144.92     22.09 o 
  -2   0   6      381.98      432.34     33.71 o 
  -1   0   6      193.13      235.94     10.92 o 
   0   0   6      101.86      130.75     10.96 o 
   1   0   6      339.56      296.28     28.91 o 
   2   0   6       14.00        9.36      4.98 o 
   3   0   6       87.01       84.39      7.06 o 
   4   0   6        2.32        2.77      4.89 o 
   5   0   6       17.18       29.62      6.64 o 
   6   0   6        8.30       -5.47      7.73 o 
  -8   1   6        0.23       10.68      6.89 o 
  -7   1   6        1.91       10.30      5.04 o 
  -6   1   6      932.11      932.11     28.74 o 
  -5   1   6      156.08      157.65      7.16 o 
  -4   1   6      122.26      123.38      6.20 o 
  -3   1   6      125.16      135.83      7.65 o 
  -2   1   6     1777.58     1956.75     68.32 o 
  -1   1   6     2056.65     2440.29     51.56 o 
   0   1   6     1407.31     1411.93     44.23 o 
   1   1   6       16.77       13.91      2.54 o 
   2   1   6      179.11      168.23      8.58 o 
   3   1   6       80.97       82.99      6.25 o 
   4   1   6       48.69       37.23      5.96 o 
   5   1   6        0.15       -3.46      5.07 o 
   6   1   6       17.62       15.90      5.68 o 
  -8   2   6        0.03        8.47      5.82 o 
  -7   2   6       29.17       36.81      4.95 o 
  -6   2   6       20.07       20.44      5.99 o 
  -5   2   6      177.15      147.60      6.87 o 
  -4   2   6      267.76      253.66      8.73 o 
  -3   2   6      736.11      692.34     18.24 o 
  -2   2   6      492.39      490.24     13.36 o 
  -1   2   6       11.94       12.11      3.56 o 
   0   2   6       30.90       31.39      2.53 o 
   1   2   6       50.52       55.14      6.25 o 
   2   2   6       26.15       20.20      4.58 o 
   3   2   6       93.89       98.09      8.04 o 
   4   2   6        0.90        7.21      3.83 o 
   5   2   6       41.04       47.32      8.69 o 
   6   2   6        0.27        5.34      3.84 o 
  -8   3   6       11.93        5.48      3.49 o 
  -7   3   6        0.45        4.15      4.85 o 
  -6   3   6       24.21       17.47      3.63 o 
  -5   3   6      204.51      190.80     10.38 o 
  -4   3   6        0.66        5.43      2.99 o 
  -3   3   6       39.20       41.15      5.58 o 
  -2   3   6      104.85      109.55      6.22 o 
  -1   3   6       28.77       31.84      4.69 o 
   0   3   6      183.33      184.66      9.45 o 
   1   3   6        3.73       15.78      3.54 o 
   2   3   6       45.15       54.11      6.84 o 
   3   3   6       45.28       44.04      5.79 o 
   4   3   6       10.18       15.79      4.18 o 
   5   3   6        0.27       10.88      4.36 o 
   6   3   6        7.89        3.62      3.55 o 
  -8   4   6        1.37        9.77      7.14 o 
  -7   4   6      151.65      147.33     13.84 o 
  -6   4   6       45.99       32.62      4.78 o 
  -5   4   6      313.15      337.83     20.46 o 
  -4   4   6       95.93       88.40      7.17 o 
  -3   4   6       43.45       49.30      4.01 o 
  -2   4   6     1033.01     1087.87     39.17 o 
  -1   4   6     1090.61     1180.33     34.59 o 
   0   4   6      142.55      135.05      5.47 o 
   1   4   6      114.08      130.81      8.73 o 
   2   4   6       26.00       24.98      4.52 o 
   3   4   6       20.41       29.88      6.73 o 
   4   4   6        0.49       -0.61      4.38 o 
   5   4   6       14.82        9.32      3.68 o 
   6   4   6        6.41        6.04      3.55 o 
  -7   5   6      107.35      117.31     13.53 o 
  -6   5   6       30.70       28.48      6.09 o 
  -5   5   6       31.49       37.39      7.10 o 
  -4   5   6      535.71      519.90     14.78 o 
  -3   5   6      107.59      103.84      7.28 o 
  -2   5   6      174.06      187.13      9.40 o 
  -1   5   6        6.04       11.86      3.86 o 
   0   5   6       90.49       94.77      8.52 o 
   1   5   6       21.03       16.73      4.50 o 
   2   5   6        7.47       21.12      7.49 o 
   3   5   6        1.15       10.58      3.98 o 
   4   5   6        6.87        7.76      4.50 o 
   5   5   6        5.87       15.41      6.71 o 
   6   5   6        3.01       15.31      6.65 o 
  -7   6   6       50.85       39.27      8.16 o 
  -6   6   6      157.70      161.76     17.55 o 
  -5   6   6       63.01       77.11      9.04 o 
  -4   6   6       22.60       24.69      5.40 o 
  -3   6   6      106.87      103.82      7.05 o 
  -2   6   6        8.78       13.45      7.47 o 
  -1   6   6      157.81      182.65      8.29 o 
   0   6   6       41.51       37.96      5.56 o 
   1   6   6       18.28       27.93      6.16 o 
   2   6   6       43.51       36.55      9.48 o 
   3   6   6        1.23        7.90      4.03 o 
   4   6   6        0.12       12.46      4.67 o 
   5   6   6        4.06        5.18      3.34 o 
   6   6   6        4.59       12.10      5.51 o 
  -7   7   6        0.01        1.62      4.32 o 
  -6   7   6        2.51       28.29      6.14 o 
  -5   7   6       10.23       19.16      8.42 o 
  -4   7   6      159.29      140.79     12.32 o 
  -3   7   6      540.24      559.50     21.52 o 
  -2   7   6        8.88       22.60      4.71 o 
  -1   7   6        0.07       17.20      5.08 o 
   0   7   6       30.48       26.50      4.54 o 
   1   7   6        0.59       -0.92      4.16 o 
   2   7   6        5.58        8.69      4.71 o 
   3   7   6        7.22        1.95      4.09 o 
   4   7   6       33.19       19.07      4.71 o 
   5   7   6        1.64        6.93      5.16 o 
  -6   8   6        4.58        8.57      7.58 o 
  -5   8   6        7.62        7.48      4.56 o 
  -4   8   6        4.18        5.82      8.47 o 
  -3   8   6        4.04       15.54      4.15 o 
  -2   8   6        5.94        9.92      3.87 o 
  -1   8   6      119.17      133.54      8.76 o 
   0   8   6        3.59        8.19      3.91 o 
   1   8   6      175.82      174.05      7.72 o 
   2   8   6       55.09       56.43      8.85 o 
   3   8   6        9.30       12.34      4.91 o 
   4   8   6        4.17       13.95      6.91 o 
   5   8   6        0.01        7.86      5.87 o 
  -6   9   6        6.16       27.45      6.45 o 
  -5   9   6        0.00        1.08      5.79 o 
  -4   9   6        0.21       14.08     10.93 o 
  -3   9   6       40.81       39.00      6.48 o 
  -2   9   6       65.27      101.61      8.06 o 
  -1   9   6        3.60        3.78      5.53 o 
   0   9   6       12.79       10.13      3.63 o 
   1   9   6       32.84       32.73      4.34 o 
   2   9   6        8.66       12.22      5.41 o 
   3   9   6        0.11        2.40      4.17 o 
   4   9   6        2.70        8.83      4.73 o 
   5   9   6        7.06       10.59      6.74 o 
  -6  10   6       28.16       38.50      9.32 o 
  -5  10   6        6.41        4.09      6.92 o 
  -4  10   6       24.09       32.34      7.60 o 
  -3  10   6       22.54       12.97      4.13 o 
  -2  10   6       11.47        7.06      5.03 o 
  -1  10   6       25.45       16.83      6.43 o 
   0  10   6        0.22        0.94      3.49 o 
   1  10   6        9.08        8.69      3.21 o 
   2  10   6       30.77       38.38      7.02 o 
   3  10   6        0.19        6.61      4.39 o 
   4  10   6        2.16        5.59      5.72 o 
  -5  11   6       12.01       11.39      7.43 o 
  -4  11   6        2.65       13.71      8.22 o 
  -3  11   6        5.13       17.55      5.93 o 
  -2  11   6       12.44       11.70      4.75 o 
  -1  11   6        0.00       17.18      7.22 o 
   0  11   6        3.38        7.76      4.27 o 
   1  11   6        5.16        4.49      3.01 o 
   2  11   6       53.55       28.29      5.82 o 
   3  11   6        1.06       10.08      4.59 o 
   4  11   6       12.66       15.22      7.22 o 
  -4  12   6       14.77        8.64      7.13 o 
  -3  12   6        7.81        7.38      5.89 o 
  -2  12   6        2.51        5.06      4.92 o 
  -1  12   6        5.60        9.78      4.36 o 
   0  12   6        1.59       12.12      6.28 o 
   1  12   6        9.39       18.55      6.19 o 
   2  12   6        5.15        8.22      4.37 o 
   3  12   6        1.63        7.78      4.31 o 
  -3  13   6        5.28        7.29      6.47 o 
  -2  13   6       13.49       13.85      9.79 o 
  -1  13   6        0.03       13.19      5.68 o 
   0  13   6       12.17       13.33      4.74 o 
   1  13   6       36.75       35.01      7.01 o 
   2  13   6        8.15       24.23      7.55 o 
  -1  14   6        7.11       10.02      5.19 o 
   0  14   6        0.11       -4.14      5.39 o 
  -8   1   7        0.90        1.83      5.40 o 
  -7   1   7       30.16       20.84      5.58 o 
  -6   1   7       85.06       81.80      7.30 o 
  -5   1   7     1483.14     1585.34     41.00 o 
  -4   1   7        5.86        8.12      3.23 o 
  -3   1   7      129.13      125.77      6.28 o 
  -2   1   7       14.59       14.38      5.14 o 
  -1   1   7        0.21       -1.43      3.24 o 
   0   1   7       78.30       87.75      7.84 o 
   1   1   7       12.61       10.61      3.06 o 
   2   1   7        4.43        9.00      3.06 o 
   3   1   7       19.00       16.52      4.14 o 
   4   1   7       28.39       18.99      6.32 o 
   5   1   7        0.08        5.75      4.94 o 
   6   1   7        3.08       12.51      4.74 o 
  -8   2   7       22.37       36.17      7.63 o 
  -7   2   7       21.19       13.25      4.06 o 
  -6   2   7      910.55      941.65     35.45 o 
  -5   2   7      320.32      350.45     14.05 o 
  -4   2   7      755.01      755.80     31.94 o 
  -3   2   7      150.70      161.98      6.81 o 
  -2   2   7      504.10      513.86     10.72 o 
  -1   2   7       18.19       12.58      4.51 o 
   0   2   7      136.65      112.73      5.22 o 
   1   2   7      120.54      107.64      7.00 o 
   2   2   7       16.13       14.38      3.39 o 
   3   2   7        7.62       12.34      5.28 o 
   4   2   7        1.33        1.83      3.38 o 
   5   2   7        5.74        9.28      4.81 o 
   6   2   7        3.52        8.32      6.08 o 
  -7   3   7        9.17       10.75      5.46 o 
  -6   3   7      119.43      133.25     11.04 o 
  -5   3   7      996.59     1005.26     41.11 o 
  -4   3   7       38.26       39.78      5.54 o 
  -3   3   7       57.05       69.13      6.18 o 
  -2   3   7       24.39       25.93      4.90 o 
  -1   3   7      124.43      125.77      6.83 o 
   0   3   7      253.48      254.99     13.16 o 
   1   3   7       38.28       40.76      4.15 o 
   2   3   7        7.99        6.16      3.29 o 
   3   3   7       53.39       45.64      6.34 o 
   4   3   7       47.76       31.67      4.98 o 
   5   3   7        5.66        9.08      3.79 o 
   6   3   7        6.43        8.40      4.50 o 
  -7   4   7       32.09       34.64      7.42 o 
  -6   4   7        4.71        7.45      4.55 o 
  -5   4   7        2.89        2.80      4.25 o 
  -4   4   7      133.17      112.15      6.26 o 
  -3   4   7      312.26      288.78     13.97 o 
  -2   4   7        2.42        2.41      2.58 o 
  -1   4   7       43.17       41.39      5.88 o 
   0   4   7      390.04      431.70     22.83 o 
   1   4   7        1.93       13.94      6.10 o 
   2   4   7        3.86        7.43      3.93 o 
   3   4   7        3.46       11.73      6.88 o 
   4   4   7        2.18       -0.84      3.62 o 
   5   4   7        5.05        5.82      5.42 o 
   6   4   7        7.65        9.83      4.61 o 
  -7   5   7      126.94      120.62     16.59 o 
  -6   5   7       56.82       61.19      8.96 o 
  -5   5   7      178.68      176.43     14.71 o 
  -4   5   7       76.23       78.68      8.15 o 
  -3   5   7      348.19      321.87     11.04 o 
  -2   5   7       37.52       35.23      4.43 o 
  -1   5   7      348.63      375.99     16.45 o 
   0   5   7      212.42      210.29     13.84 o 
   1   5   7        4.35        5.23      3.94 o 
   2   5   7        0.97        3.13      3.91 o 
   3   5   7        2.07        7.50      4.46 o 
   4   5   7        1.03       11.07      4.65 o 
   5   5   7        1.71        4.88      4.11 o 
  -7   6   7      107.86      128.62     12.51 o 
  -6   6   7       85.99       67.98      9.25 o 
  -5   6   7        4.45        8.16      4.41 o 
  -4   6   7      557.71      569.23     21.19 o 
  -3   6   7        2.49        9.75      4.63 o 
  -2   6   7       74.65       79.91      7.18 o 
  -1   6   7       18.91       21.51      5.48 o 
   0   6   7      134.37      128.05      8.67 o 
   1   6   7      119.14      121.50     10.52 o 
   2   6   7       53.25       55.24      6.66 o 
   3   6   7       65.18       56.31      6.42 o 
   4   6   7       17.29       14.76      5.34 o 
   5   6   7       10.82       12.31      4.97 o 
  -7   7   7        0.06       12.12      5.05 o 
  -6   7   7       76.65       80.34     10.60 o 
  -5   7   7        9.91        9.14      4.36 o 
  -4   7   7       23.27       24.24      6.72 o 
  -3   7   7       42.06       32.62      5.22 o 
  -2   7   7        0.19       13.33      4.90 o 
  -1   7   7        9.56       20.39      5.51 o 
   0   7   7        6.25        9.25      4.05 o 
   1   7   7       13.05        9.56      5.83 o 
   2   7   7        1.94        1.15      4.42 o 
   3   7   7        4.91       10.14      4.32 o 
   4   7   7        4.50        4.06      4.23 o 
   5   7   7        1.38       -2.21      6.25 o 
  -6   8   7        3.81        8.54      5.50 o 
  -5   8   7        5.67       15.94      5.49 o 
  -4   8   7        6.28        6.40      5.72 o 
  -3   8   7       14.75       18.05      5.05 o 
  -2   8   7        1.31        5.21      4.57 o 
  -1   8   7      155.56      164.02      9.27 o 
   0   8   7      336.40      352.35     17.50 o 
   1   8   7        2.78        6.20      3.95 o 
   2   8   7       17.89       17.81      5.96 o 
   3   8   7        9.09       14.57      5.54 o 
   4   8   7       14.92       12.70      4.73 o 
   5   8   7        5.03       22.35      6.68 o 
  -6   9   7        6.11       16.19      8.31 o 
  -5   9   7        2.55        5.21      5.66 o 
  -4   9   7       17.32       18.35      7.57 o 
  -3   9   7      280.50      282.39     17.07 o 
  -2   9   7       32.51       35.53     12.52 o 
  -1   9   7        0.01        4.62      5.00 o 
   0   9   7        8.20        7.24      3.21 o 
   1   9   7        2.85       -0.15      4.85 o 
   2   9   7       33.22       36.87      7.11 o 
   3   9   7       12.16        9.97      4.92 o 
   4   9   7        1.62        2.77      5.17 o 
  -5  10   7        5.01       11.84      6.53 o 
  -4  10   7       19.07       17.81      9.92 o 
  -3  10   7        1.38       13.84      5.17 o 
  -2  10   7       60.12       70.54      8.35 o 
  -1  10   7       22.13       19.40      6.24 o 
   0  10   7        3.35       15.31      5.25 o 
   1  10   7       20.34       15.04      5.61 o 
   2  10   7       16.89       14.28      4.88 o 
   3  10   7       33.40       28.75      6.79 o 
   4  10   7        0.35        6.99      5.90 o 
  -5  11   7        7.05       27.00      7.13 o 
  -4  11   7        1.35       12.22      7.16 o 
  -3  11   7       65.96       65.34      9.98 o 
  -2  11   7      127.27      112.05      8.88 o 
  -1  11   7       14.81       11.11      4.82 o 
   0  11   7        1.10       -0.76      3.86 o 
   1  11   7       42.34       35.08     11.25 o 
   2  11   7       41.03       35.37      7.10 o 
   3  11   7        0.32       18.79      8.39 o 
  -4  12   7        3.20       13.92      9.41 o 
  -3  12   7      136.45      169.82     13.93 o 
  -2  12   7       41.24       46.44     13.63 o 
  -1  12   7       29.18       21.01      6.97 o 
   0  12   7        0.35       11.04      5.89 o 
   1  12   7       11.46       16.08      6.24 o 
   2  12   7        0.08        1.89      6.41 o 
  -2  13   7       86.58       66.49     12.07 o 
  -1  13   7       13.84       10.73      6.32 o 
   0  13   7        9.72       13.47      8.46 o 
   1  13   7        6.67       17.18      7.64 o 
  -7   0   8       14.17       16.02     16.19 o 
  -6   0   8        9.88        8.15      5.13 o 
  -5   0   8     1177.01     1229.33     51.90 o 
  -4   0   8      687.37      695.45     40.69 o 
  -3   0   8       82.73       82.12      7.94 o 
  -2   0   8       25.30       27.19      7.62 o 
  -1   0   8      101.26       78.23      7.30 o 
   0   0   8       66.60       52.06      5.59 o 
   1   0   8      101.94       75.08     10.01 o 
   2   0   8       56.99       51.89     12.14 o 
   3   0   8        5.95       15.20      8.50 o 
   4   0   8        0.45       14.55      7.90 o 
   5   0   8       36.53       24.09      8.86 o 
  -7   1   8        3.00       -2.80      3.66 o 
  -6   1   8      141.06      146.25     10.66 o 
  -5   1   8       47.61       59.42      6.45 o 
  -4   1   8       82.59       64.12      9.62 o 
  -3   1   8       58.37       51.75      5.24 o 
  -2   1   8      158.88      178.30      8.19 o 
  -1   1   8       66.12       71.48      5.09 o 
   0   1   8      128.73      110.19     12.03 o 
   1   1   8       72.85       75.21     11.19 o 
   2   1   8        0.17        1.36      5.00 o 
   3   1   8       10.57        5.93      3.08 o 
   4   1   8       44.53       52.96      8.53 o 
   5   1   8       76.03       62.00      9.59 o 
  -7   2   8        2.27        2.91      4.66 o 
  -6   2   8       48.18       58.86      7.51 o 
  -5   2   8      465.37      495.38     17.56 o 
  -4   2   8        8.77       14.75      4.62 o 
  -3   2   8      180.63      187.06      8.07 o 
  -2   2   8        4.89        6.45      3.25 o 
  -1   2   8      180.56      169.20      9.44 o 
   0   2   8      351.09      345.92     11.49 o 
   1   2   8        0.05        9.16      2.79 o 
   2   2   8       11.13       12.32      4.41 o 
   3   2   8       28.57       30.14      5.13 o 
   4   2   8       11.49       10.92      4.48 o 
   5   2   8        0.90        4.24      4.14 o 
  -7   3   8        8.99       15.61      5.61 o 
  -6   3   8      209.39      218.89     16.11 o 
  -5   3   8      108.59       96.30      6.76 o 
  -4   3   8      281.78      269.30      9.60 o 
  -3   3   8       36.68       44.82      4.50 o 
  -2   3   8      108.50      113.24      8.44 o 
  -1   3   8        4.73        4.24      4.60 o 
   0   3   8       31.63       35.30      8.92 o 
   1   3   8        0.90        7.07      3.33 o 
   2   3   8        0.14        2.72      4.16 o 
   3   3   8       39.42       27.25      7.30 o 
   4   3   8        5.89        4.20      3.86 o 
   5   3   8        2.71       19.51      6.31 o 
  -7   4   8       60.28       69.97      8.93 o 
  -6   4   8        8.08        9.89      7.78 o 
  -5   4   8        3.29        3.88      4.04 o 
  -4   4   8        1.65       17.26      4.00 o 
  -3   4   8       50.53       36.68      4.27 o 
  -2   4   8       76.46       77.23      6.66 o 
  -1   4   8        0.32        4.18      3.34 o 
   0   4   8        1.34        8.31      4.08 o 
   1   4   8        6.91       10.55      3.92 o 
   2   4   8       20.18       13.33      6.27 o 
   3   4   8        5.01       -1.76      3.85 o 
   4   4   8       57.98       51.29     10.65 o 
   5   4   8       22.22       18.33      7.02 o 
  -7   5   8       28.77       26.90      8.06 o 
  -6   5   8       11.21       11.48      6.50 o 
  -5   5   8       37.55       32.52      4.93 o 
  -4   5   8      831.10      863.59     32.34 o 
  -3   5   8       32.74       26.26      6.20 o 
  -2   5   8       10.34        6.13      3.33 o 
  -1   5   8      333.91      339.72     16.12 o 
   0   5   8        5.47       -3.30      4.27 o 
   1   5   8       63.32       79.48      7.36 o 
   2   5   8      104.02      131.39     10.07 o 
   3   5   8       26.20       26.26      5.90 o 
   4   5   8        0.12        2.27      4.23 o 
   5   5   8        2.41        7.06      4.05 o 
  -7   6   8      284.86      323.30     21.68 o 
  -6   6   8       40.61       38.26     12.30 o 
  -5   6   8       25.33       14.26      7.21 o 
  -4   6   8       76.66       89.02      8.56 o 
  -3   6   8        4.27        8.89      4.14 o 
  -2   6   8       98.63      101.79      7.58 o 
  -1   6   8      151.79      160.58     10.17 o 
   0   6   8      222.69      232.28     20.28 o 
   1   6   8      174.81      183.71     18.13 o 
   2   6   8       29.33       32.51      5.63 o 
   3   6   8        1.19        7.02      4.40 o 
   4   6   8        0.62       14.03      4.52 o 
   5   6   8        2.35        3.96      4.98 o 
  -6   7   8        0.00        6.47      4.97 o 
  -5   7   8        2.53        8.19      6.70 o 
  -4   7   8       49.01       45.73      5.84 o 
  -3   7   8       19.37       23.09      5.88 o 
  -2   7   8      169.17      194.83     11.65 o 
  -1   7   8      157.37      184.95     13.96 o 
   0   7   8       36.27       27.14      5.10 o 
   1   7   8       62.86       65.17     11.96 o 
   2   7   8       42.28       38.90      7.53 o 
   3   7   8      111.08      111.71     10.34 o 
   4   7   8        8.50       12.55      5.40 o 
  -6   8   8        5.33       18.29      7.58 o 
  -5   8   8        7.30       10.33      7.28 o 
  -4   8   8        1.87        4.08      6.30 o 
  -3   8   8      538.98      578.54     33.75 o 
  -2   8   8      230.97      239.04     14.14 o 
  -1   8   8       59.69       52.16      6.45 o 
   0   8   8       31.07       18.62      4.62 o 
   1   8   8        9.87        1.46      4.35 o 
   2   8   8       92.02       78.24      9.15 o 
   3   8   8        6.76       12.85      4.90 o 
   4   8   8       15.17        4.40      4.00 o 
  -5   9   8        6.53        4.86      5.95 o 
  -4   9   8       43.77       45.51      8.53 o 
  -3   9   8       35.19       29.13      5.82 o 
  -2   9   8      177.08      205.08     17.71 o 
  -1   9   8       92.82       93.05      9.61 o 
   0   9   8       24.31       14.64      6.58 o 
   1   9   8        3.89       11.28      4.70 o 
   2   9   8        6.87        5.81      4.76 o 
   3   9   8        0.72        3.43      4.47 o 
   4   9   8        0.51       10.51      4.70 o 
  -5  10   8        9.39       16.65      9.64 o 
  -4  10   8        0.00       14.70      6.76 o 
  -3  10   8       17.47       14.56      4.50 o 
  -2  10   8      147.53      181.86     13.76 o 
  -1  10   8       21.22       22.38      5.72 o 
   0  10   8       72.94       79.32     14.80 o 
   1  10   8       10.62       12.75      6.50 o 
   2  10   8       20.19       15.79      6.48 o 
   3  10   8        7.55       17.90      5.61 o 
  -4  11   8        0.57        5.57      6.29 o 
  -3  11   8       64.46       74.88     14.95 o 
  -2  11   8       92.15       85.48      9.14 o 
  -1  11   8        1.17        2.32      3.91 o 
   0  11   8       14.76       31.04      7.66 o 
   1  11   8       17.64       29.51      8.43 o 
   2  11   8       24.37       38.99     10.83 o 
  -3  12   8       74.45       92.84     18.06 o 
  -2  12   8        3.11        4.50      4.66 o 
  -1  12   8      124.88      143.74     11.90 o 
   0  12   8       11.04        0.52      6.78 o 
   1  12   8        0.84        8.82     10.86 o 
  -7   1   9        0.15        5.19      4.10 o 
  -6   1   9       11.47        7.86      4.31 o 
  -5   1   9      129.09      117.78      7.46 o 
  -4   1   9        2.74        7.62      4.56 o 
  -3   1   9       44.17       45.43      5.19 o 
  -2   1   9        3.66        8.66      4.02 o 
  -1   1   9       79.02       74.21      5.84 o 
   0   1   9      121.39      120.84      9.04 o 
   1   1   9      576.72      569.71     31.51 o 
   2   1   9       45.00       33.07      9.00 o 
   3   1   9        4.21       12.82      5.07 o 
   4   1   9        5.00        9.99      5.01 o 
   5   1   9        0.56        4.82      4.94 o 
  -7   2   9        4.77        9.62      6.54 o 
  -6   2   9       55.60       53.89      5.65 o 
  -5   2   9        1.96       11.55      3.67 o 
  -4   2   9        0.31        4.19      3.40 o 
  -3   2   9       25.98       18.33      3.80 o 
  -2   2   9       22.04       26.57      4.48 o 
  -1   2   9       47.89       50.21      5.89 o 
   0   2   9      755.09      795.91     32.77 o 
   1   2   9      247.55      289.85     19.06 o 
   2   2   9      162.71      160.66     13.46 o 
   3   2   9       11.05       13.70      5.46 o 
   4   2   9        0.23        1.54      4.81 o 
   5   2   9        3.32        1.28      5.50 o 
  -7   3   9       11.96       11.56      5.70 o 
  -6   3   9       12.31       11.45      6.10 o 
  -5   3   9       22.17       28.20      3.98 o 
  -4   3   9       45.36       51.57      5.97 o 
  -3   3   9        2.08       12.92      5.20 o 
  -2   3   9        0.08        1.30      4.43 o 
  -1   3   9       54.75       45.49      4.75 o 
   0   3   9      183.70      191.94     14.58 o 
   1   3   9      152.04      156.21     10.47 o 
   2   3   9       11.33       12.84      4.76 o 
   3   3   9       34.34       31.60      5.23 o 
   4   3   9       12.29        5.23      3.82 o 
   5   3   9        1.21       19.50      5.37 o 
  -7   4   9        6.12       19.51      6.15 o 
  -6   4   9        4.29        7.97      5.30 o 
  -5   4   9        8.39       16.15      4.26 o 
  -4   4   9      900.58      988.61     36.55 o 
  -3   4   9        0.68        0.22      2.44 o 
  -2   4   9       71.25       70.47      6.31 o 
  -1   4   9       63.13       66.46      5.47 o 
   0   4   9      102.51      107.95      9.48 o 
   1   4   9      132.08      129.05      9.70 o 
   2   4   9        1.52        5.63      4.89 o 
   3   4   9       43.60       49.73      7.73 o 
   4   4   9        0.26       -5.09      5.20 o 
   5   4   9        0.03        4.74      6.20 o 
  -6   5   9       13.11       20.51      6.79 o 
  -5   5   9       15.00       27.25      7.54 o 
  -4   5   9       23.85       15.52      7.01 o 
  -3   5   9       10.74       13.13      4.96 o 
  -2   5   9       76.44       70.40      6.43 o 
  -1   5   9      458.74      511.46     30.61 o 
   0   5   9       29.04       35.80      5.64 o 
   1   5   9      276.05      310.41     17.63 o 
   2   5   9        0.66        9.55      4.34 o 
   3   5   9      107.60      128.34     17.72 o 
   4   5   9       15.97       15.14      5.26 o 
  -6   6   9        0.26        8.56      6.44 o 
  -5   6   9        0.48       11.66      9.45 o 
  -4   6   9      118.19      117.95     10.29 o 
  -3   6   9        5.01        4.23      4.41 o 
  -2   6   9        5.03        5.87      3.13 o 
  -1   6   9      356.82      363.07     15.66 o 
   0   6   9       25.22       31.20      6.28 o 
   1   6   9       20.65       19.42      6.45 o 
   2   6   9       22.97       19.76      7.43 o 
   3   6   9        6.82        9.91      6.13 o 
   4   6   9        4.96       -0.27      4.16 o 
  -6   7   9        9.47       14.38      7.32 o 
  -5   7   9       73.65       71.63     14.73 o 
  -4   7   9        5.10       11.38      4.02 o 
  -3   7   9      316.34      319.10     17.72 o 
  -2   7   9        6.66       13.57      5.52 o 
  -1   7   9       43.71       36.11      8.06 o 
   0   7   9      141.41      144.37     14.06 o 
   1   7   9       22.30       14.94      5.05 o 
   2   7   9        6.91        9.31      4.63 o 
   3   7   9        1.96        5.22      4.51 o 
   4   7   9        8.05       12.33      7.58 o 
  -5   8   9       35.69       47.23     10.26 o 
  -4   8   9       85.68       89.69      9.01 o 
  -3   8   9       47.64       55.75      8.92 o 
  -2   8   9        4.97        7.78      4.94 o 
  -1   8   9       34.57       33.09      8.82 o 
   0   8   9       46.63       10.67      8.38 o 
   1   8   9       13.46        5.65      4.68 o 
   2   8   9        9.42        2.83      6.89 o 
   3   8   9        7.11        5.19      9.54 o 
  -5   9   9       18.61       27.61      6.11 o 
  -4   9   9        0.58        2.04      9.71 o 
  -3   9   9      144.58      164.34     10.26 o 
  -2   9   9      310.92      367.38     25.99 o 
  -1   9   9        7.54       19.90      7.84 o 
   0   9   9        2.42        4.87      6.62 o 
   1   9   9        7.29        8.09      7.56 o 
   2   9   9       10.78       10.33      5.44 o 
   3   9   9       15.64        8.12      7.46 o 
  -4  10   9        3.24       27.21     13.43 o 
  -3  10   9        9.37       12.03      4.84 o 
  -2  10   9      210.53      220.97     12.53 o 
  -1  10   9      189.46      184.16     14.42 o 
   0  10   9       28.68       37.62      9.20 o 
   1  10   9        6.30        9.69      6.40 o 
   2  10   9        9.76        7.24      4.45 o 
  -3  11   9       21.38       22.82      7.10 o 
  -2  11   9        0.54        2.37      8.37 o 
  -1  11   9       13.33        8.18      5.86 o 
   0  11   9        6.55        1.73      6.06 o 
   1  11   9        6.10       11.61      6.49 o 
  -1  12   9        2.45        7.34      6.89 o 
  -7   0  10        0.25       10.89     16.10 o 
  -6   0  10        4.55       16.46      7.11 o 
  -5   0  10       29.86       22.26      8.25 o 
  -4   0  10        5.25        1.13      4.77 o 
  -3   0  10      176.24      138.02     15.02 o 
  -2   0  10       83.65       92.46      9.09 o 
  -1   0  10        5.49        4.49      6.14 o 
   0   0  10        0.31        4.89      2.73 o 
   1   0  10     1080.46     1330.42     97.36 o 
   2   0  10      138.54      196.62     29.95 o 
   3   0  10       94.29      105.75     37.28 o 
   4   0  10       31.12       26.73     12.02 o 
  -7   1  10        1.21       10.70      8.19 o 
  -6   1  10        0.43        2.22      3.62 o 
  -5   1  10        2.09        6.49      4.29 o 
  -4   1  10       47.57       42.63      5.52 o 
  -3   1  10       39.31       41.68      5.16 o 
  -2   1  10       27.62       28.35      4.65 o 
  -1   1  10        0.32        7.51      6.51 o 
   0   1  10       18.65       18.48      4.59 o 
   1   1  10      179.27      197.71     16.26 o 
   2   1  10       33.16       36.17      7.51 o 
   3   1  10        1.73        5.01      5.30 o 
   4   1  10       38.28       19.20      5.15 o 
  -7   2  10        0.30       10.04      5.20 o 
  -6   2  10        0.42        3.11      4.02 o 
  -5   2  10       10.88       14.23      3.70 o 
  -4   2  10        6.25        3.23      4.33 o 
  -3   2  10       55.69       46.74      6.36 o 
  -2   2  10       50.95       46.99      6.21 o 
  -1   2  10        2.71       16.35      5.14 o 
   0   2  10      131.51      133.50      9.66 o 
   1   2  10      187.76      193.97     19.85 o 
   2   2  10       13.31       17.37      4.97 o 
   3   2  10       29.73       35.26      7.86 o 
   4   2  10        0.03        4.66      6.50 o 
  -6   3  10       11.29       14.79      7.16 o 
  -5   3  10       13.87       14.06      4.50 o 
  -4   3  10        0.28        6.54      4.59 o 
  -3   3  10      223.98      201.05     10.18 o 
  -2   3  10      135.27      126.61     19.97 o 
  -1   3  10       16.29       17.01      5.08 o 
   0   3  10      530.14      540.72     42.02 o 
   1   3  10       47.71       35.77      4.83 o 
   2   3  10      357.52      382.27     33.88 o 
   3   3  10        1.89        5.01      4.98 o 
   4   3  10       12.96        7.71      6.09 o 
  -6   4  10        1.22        3.77      5.08 o 
  -5   4  10       18.41       11.80      4.88 o 
  -4   4  10       54.83       62.49      7.55 o 
  -3   4  10       15.53       12.64      3.71 o 
  -2   4  10        8.61        8.68      4.59 o 
  -1   4  10       31.32       23.46      5.23 o 
   0   4  10      168.54      148.03     11.88 o 
   1   4  10       30.58       24.37      5.80 o 
   2   4  10       26.83       27.10      5.43 o 
   3   4  10        2.17        0.26      5.81 o 
   4   4  10       13.71       19.27      5.20 o 
  -6   5  10        0.26        1.71      6.08 o 
  -5   5  10        5.57       16.27      5.28 o 
  -4   5  10        5.44        7.78      5.48 o 
  -3   5  10        0.39        6.08      3.77 o 
  -2   5  10        9.07        8.31      2.45 o 
  -1   5  10      159.28      144.60     11.40 o 
   0   5  10        0.06        7.06      4.32 o 
   1   5  10        0.99       12.85      5.05 o 
   2   5  10      200.81      217.86     18.00 o 
   3   5  10        2.57        6.83      4.47 o 
   4   5  10        6.76        0.16      5.30 o 
  -6   6  10        3.30        5.21      6.87 o 
  -5   6  10        6.43        7.91      3.90 o 
  -4   6  10       98.52       84.68      7.72 o 
  -3   6  10       57.58       55.73      7.27 o 
  -2   6  10        7.01       11.46      4.22 o 
  -1   6  10      192.60      195.46     17.61 o 
   0   6  10       30.32       27.99      7.13 o 
   1   6  10        1.94       17.43      6.45 o 
   2   6  10       18.99        9.21      7.53 o 
   3   6  10        6.92        6.94      3.64 o 
  -5   7  10       13.79        7.26      9.22 o 
  -4   7  10        0.14       18.65      9.76 o 
  -3   7  10        0.27        6.28      4.31 o 
  -2   7  10        1.38        4.98      3.90 o 
  -1   7  10      206.38      234.98     18.37 o 
   0   7  10        6.76        5.93      4.51 o 
   1   7  10        3.11       19.59      6.63 o 
   2   7  10        0.01       -3.05      4.48 o 
   3   7  10        7.21        8.05      4.51 o 
  -5   8  10       12.53       14.18      6.38 o 
  -4   8  10        1.36       14.01      8.33 o 
  -3   8  10       24.75       17.82      6.71 o 
  -2   8  10       47.47       73.38     11.05 o 
  -1   8  10       33.60       43.84      7.91 o 
   0   8  10        7.55        3.87      6.00 o 
   1   8  10       16.86       14.51      5.75 o 
   2   8  10       18.43       14.30      4.82 o 
  -4   9  10       14.63       12.40      4.94 o 
  -3   9  10       25.18       18.74      6.44 o 
  -2   9  10        0.72        8.31      6.33 o 
  -1   9  10       10.18       12.18      6.21 o 
   0   9  10       20.89       19.24      6.69 o 
   1   9  10        2.66        9.49      7.46 o 
   2   9  10        0.71        9.31      3.25 o 
  -3  10  10        0.71       12.41      4.98 o 
  -2  10  10      108.13       96.72     10.03 o 
  -1  10  10        0.45        4.68      6.09 o 
   0  10  10       14.67       20.57      7.18 o 
   1  10  10        0.66       -6.01      5.89 o 
  -2  11  10       16.40       35.19     12.15 o 
  -1  11  10       16.13       19.58      9.56 o 
  -6   1  11        9.70       16.14      4.98 o 
  -5   1  11        0.44        6.38      3.52 o 
  -4   1  11        0.36        5.98      5.83 o 
  -3   1  11      209.62      189.80     10.65 o 
  -2   1  11        4.50        8.18      3.62 o 
  -1   1  11       30.67       27.93      4.18 o 
   0   1  11       34.49       16.78      6.12 o 
   1   1  11        9.87       14.73      4.94 o 
   2   1  11       12.30        7.98      6.58 o 
   3   1  11        1.37       -2.19      5.35 o 
   4   1  11        0.13       13.58      5.20 o 
  -6   2  11        3.96       13.93      5.95 o 
  -5   2  11        5.18        7.59      3.50 o 
  -4   2  11       46.59       31.67      6.33 o 
  -3   2  11       70.69       77.93      7.92 o 
  -2   2  11      169.05      141.45     10.51 o 
  -1   2  11       12.12       14.37      6.98 o 
   0   2  11      109.93       93.99     13.99 o 
   1   2  11        0.64        9.51      5.21 o 
   2   2  11        0.93        7.80      6.32 o 
   3   2  11       10.98        9.83      5.25 o 
  -6   3  11       13.42       20.75      7.32 o 
  -5   3  11        0.25        8.08      7.05 o 
  -4   3  11        0.11        4.96      3.98 o 
  -3   3  11      134.52      121.25      9.32 o 
  -2   3  11        0.25        9.19      3.66 o 
  -1   3  11       17.38       16.42      6.16 o 
   0   3  11      116.53      106.91      9.99 o 
   1   3  11        3.66       18.53      5.55 o 
   2   3  11       10.77       18.41      7.61 o 
   3   3  11        7.29       10.84      5.80 o 
  -6   4  11        0.45       20.58      6.22 o 
  -5   4  11        0.03        0.39      4.25 o 
  -4   4  11       17.22       17.12      4.37 o 
  -3   4  11        5.85       10.49      5.48 o 
  -2   4  11        1.29        2.90      2.99 o 
  -1   4  11        0.99        3.44      5.02 o 
   0   4  11       20.96       16.38      4.88 o 
   1   4  11        2.34        7.54      4.91 o 
   2   4  11      148.60      173.92     16.19 o 
   3   4  11       13.95       12.21      5.20 o 
  -5   5  11        0.72        1.06      4.94 o 
  -4   5  11       22.81       13.40      4.82 o 
  -3   5  11        8.86        8.85      3.29 o 
  -2   5  11       17.21       15.56      9.52 o 
  -1   5  11       55.33       62.29     10.13 o 
   0   5  11        0.00        8.40      4.57 o 
   1   5  11       20.35       18.80      8.51 o 
   2   5  11        3.01       18.04      4.03 o 
   3   5  11        1.19        5.81      6.69 o 
  -5   6  11        3.20       10.66      4.51 o 
  -4   6  11       37.77       29.69      8.68 o 
  -3   6  11        0.39        6.82      2.85 o 
  -2   6  11       51.79       40.13      7.32 o 
  -1   6  11       73.63       75.01      9.04 o 
   0   6  11        2.12       12.63      4.81 o 
   1   6  11        0.00        7.91      6.58 o 
   2   6  11        4.48        9.99      5.19 o 
  -5   7  11        0.23        7.44      5.01 o 
  -4   7  11       38.49       21.84      6.37 o 
  -3   7  11        3.10        8.04      4.11 o 
  -2   7  11        0.90        4.63      5.23 o 
  -1   7  11       21.46       16.05      8.82 o 
   0   7  11        7.33        6.93      5.85 o 
   1   7  11        0.45       10.61      4.21 o 
   2   7  11        0.09        6.74      4.34 o 
  -4   8  11        1.26       12.56      4.85 o 
  -3   8  11        4.78        8.97      5.51 o 
  -2   8  11        1.38       10.30      5.72 o 
  -1   8  11        2.32        4.95      6.03 o 
   0   8  11        6.58       10.53      6.96 o 
   1   8  11        2.71        7.26      6.25 o 
  -3   9  11        1.05       -2.79      5.43 o 
  -2   9  11       21.61       18.98      7.00 o 
  -1   9  11       19.45       14.41     10.90 o 
   0   9  11        3.18       17.31      7.07 o 
  -5   0  12       19.99       20.11     10.30 o 
  -4   0  12       27.57       30.98     11.64 o 
  -3   0  12        3.49       12.10      8.21 o 
  -2   0  12      197.28      191.49     17.36 o 
  -1   0  12       10.27       -5.89      8.68 o 
   0   0  12       26.51       41.76     22.18 o 
   1   0  12      187.41      187.86     23.39 o 
   2   0  12        1.52        8.73      7.32 o 
   3   0  12       11.30        2.78     10.74 o 
  -5   1  12       40.61       27.08      5.13 o 
  -4   1  12        0.04        6.46      3.54 o 
  -3   1  12       54.07       66.60      8.82 o 
  -2   1  12      121.63      104.52      8.60 o 
  -1   1  12       17.14       10.21      7.56 o 
   0   1  12       10.49       14.73      7.07 o 
   1   1  12       38.04       38.46      8.26 o 
   2   1  12       26.50       34.16      7.84 o 
   3   1  12        5.46        4.88      7.18 o 
  -5   2  12        7.27       16.47      5.93 o 
  -4   2  12        6.78        3.80      3.31 o 
  -3   2  12        3.59        9.65      3.99 o 
  -2   2  12       20.23       16.10      5.64 o 
  -1   2  12        4.09        6.12      3.97 o 
   0   2  12       16.11       19.64      5.72 o 
   1   2  12       14.66       19.93      6.62 o 
   2   2  12       12.47       10.33      4.64 o 
  -5   3  12        1.92        2.66      4.34 o 
  -4   3  12        3.30       17.05      7.39 o 
  -3   3  12       38.29       23.75      5.60 o 
  -2   3  12        2.64        8.93      4.84 o 
  -1   3  12       27.05       29.50      7.24 o 
   0   3  12        8.73       11.29      7.29 o 
   1   3  12        2.81       10.04      6.05 o 
   2   3  12       47.50       47.16      9.07 o 
  -5   4  12        6.66       14.63      7.70 o 
  -4   4  12       31.03       27.94      4.83 o 
  -3   4  12        9.49        3.64      6.40 o 
  -2   4  12        2.18       15.09      5.43 o 
  -1   4  12       53.65       56.94      7.08 o 
   0   4  12       11.65       17.34      4.97 o 
   1   4  12        4.12        4.38      5.51 o 
   2   4  12        0.40        8.73      5.77 o 
  -5   5  12        0.53        4.96      5.30 o 
  -4   5  12        8.12        9.33      5.41 o 
  -3   5  12       13.87       16.67      5.93 o 
  -2   5  12        4.73       10.53      7.39 o 
  -1   5  12       20.90       31.39     13.90 o 
   0   5  12       14.99       10.48      6.40 o 
   1   5  12        4.52        2.27      5.84 o 
   2   5  12        2.75       14.11      6.59 o 
  -4   6  12       31.21       39.84      6.68 o 
  -3   6  12        1.74        9.53      8.97 o 
  -2   6  12       27.42       33.98      7.47 o 
  -1   6  12       21.78       30.60      8.22 o 
   0   6  12       13.40       14.13      6.11 o 
   1   6  12       13.97       17.14      4.15 o 
  -3   7  12        0.08        6.68      9.45 o 
  -2   7  12        5.64       16.55      7.12 o 
  -1   7  12        6.57        7.10      6.55 o 
   0   7  12       28.66       38.33      8.12 o 
   1   7  12        0.45        2.97      8.56 o 
  -2   8  12        0.60        5.94      5.80 o 
  -1   8  12       10.11       12.75      7.56 o 
  -4   1  13        0.99       -4.14      3.56 o 
  -3   1  13        3.50        7.00      3.72 o 
  -2   1  13        5.34        5.46      4.09 o 
  -1   1  13        0.09        9.07      6.95 o 
   0   1  13        0.06       19.42      8.56 o 
   1   1  13        7.16       13.48      7.37 o 
  -4   2  13        8.65        5.01      6.05 o 
  -3   2  13        0.24        4.10      3.65 o 
  -2   2  13       16.20       17.90      5.61 o 
  -1   2  13        4.62        9.84      7.95 o 
   0   2  13        2.96        9.84      7.79 o 
   1   2  13        4.50        0.83      7.27 o 
  -4   3  13        0.14        7.20      4.60 o 
  -3   3  13        3.61       13.65      6.00 o 
  -2   3  13        2.09       -3.34      4.17 o 
  -1   3  13        3.07        5.96      5.76 o 
   0   3  13        0.67        9.16      6.16 o 
   1   3  13        0.65       12.11      5.55 o 
  -4   4  13        4.41        7.95      4.70 o 
  -3   4  13        1.00        3.33      5.52 o 
  -2   4  13        0.10       10.61      5.49 o 
  -1   4  13        1.04        3.13      4.41 o 
   0   4  13        0.35       18.69      6.86 o 
   1   4  13        0.06        6.20      6.02 o 
  -3   5  13        5.99        7.10      5.82 o 
  -2   5  13        1.47        3.03      5.25 o 
  -1   5  13       15.35       11.86      5.89 o 
   0   5  13        7.50       16.03      5.72 o 
  -2   6  13        0.08        6.49      6.16 o 
  -1   6  13        0.28       14.07      6.15 o 
  -3   0  14        0.04       17.21      9.45 o 
  -2   0  14        0.55       16.16     19.31 o 
  -1   0  14       16.18       24.19     11.36 o 
  -3   1  14        6.95        6.21      7.64 o 
  -2   1  14        2.91       18.47      7.44 o 
  -1   1  14        0.40        4.23      6.39 o 
  -2   2  14        2.88       13.14     12.55 o 
  -1   2  14        0.17        8.81      6.14 o 
                                                 
